# Supplementary material for: The Saccharomyces killer toxin K62 is a protein of the aerolysin family
Source: mBio. 2025 Nov 11;16(12):e01425-25. doi: 10.1128/mbio.01425-25 (PMC12691639; doi:10.1128/mbio.01425-25)
Supplement: File S1 — Phylogenetic relationship of the K62 family of proteins in Newick format. [file mbio.01425-25-s0001.txt]

(BAG68906.1_parasporin2_Bacillus_thuringiensis_serovar_shandongiensis:2.2171935455,(((((((((((((((NP_986301.1_AGL366Cp_Eremothecium_gossypii_ATCC_10895:0.6423769208,AGO12846.1_AaceriAGL366Cp_Ashbya_aceris__nom._inval._:0.0499850271)100:1.5271573770,(((OXB45361.1_hypothetical_protein_B1J91_A02299g_Nakaseomyces_glabratus:0.0000010069,(KAH7591391.1_hypothetical_protein_J7298_00093_Nakaseomyces_glabratus:0.0115724759,(KAH7591840.1_hypothetical_protein_J7297_00097_Nakaseomyces_glabratus:0.0038397233,KAI8390687.1_hypothetical_protein_J6894_00095_Nakaseomyces_glabratus:0.0000010069)62:0.0000010068)98:0.0115719215)98:0.0077151971,UCS18815.1_uncharacterized_protein_GW608_A02035_Nakaseomyces_glabratus:0.0000022008)99:0.1339242313,(KAJ9569477.1_hypothetical_protein_LTX96_0004005_Nakaseomyces_glabratus:0.0000022555,XP_444864.1_uncharacterized_protein_CAGL0A02299g_Nakaseomyces_glabratus:0.0237274932)93:0.0886653794)100:1.0382243530)97:0.3973995465,XP_003672599.1_hypothetical_protein_NDAI_0K01650_Naumovozyma_dairenensis_CBS_421:1.3518670704)51:0.0861381665,((((((((((((EGA63150.1_YCL049C-like_protein_Saccharomyces_cerevisiae_FostersO:0.0070538260,CAI4951034.1_ATV_HP_G0103330.mRNA.1.CDS.1_Saccharomyces_cerevisiae:0.0067184418)88:0.0067680788,((((((((((((((((((((EHN08298.1_YCL049C-like_protein_Saccharomyces_cerevisiae_x_Saccharomyces_kudriavzevii_VIN7:0.0000010069,PTN13777.1_hypothetical_protein_C4S56_4924_Saccharomyces_cerevisiae:0.0033676129)86:0.0000010068,CAI4288042.1_BDN_1c_G0005050.mRNA.1.CDS.1_Saccharomyces_cerevisiae:0.0033716294)10:0.0000019147,((CAI5238124.1_BFH_HP2_G0004780.mRNA.1.CDS.1_Saccharomyces_cerevisiae:0.0000025530,GMC42042.1_unnamed_protein_product_Saccharomyces_cerevisiae:0.0033652176)92:0.0033689474,((KAJ1541231.1_uncharacterized_protein_FZC25_8966g4658_Saccharomyces_cerevisiae:0.0000010069,CAI7052138.1_ATV_collapsed_G0005010.mRNA.1.CDS.1_Saccharomyces_cerevisiae:0.0033676992)29:0.0000027604,EGA59604.1_YCL049C-like_protein_Saccharomyces_cerevisiae_FostersB:0.0000010069)45:0.0000023336)11:0.0000027554)6:0.0000025382,(AJQ44362.1_hypothetical_protein_H753_YJM271C00022_Saccharomyces_cerevisiae_YJM271:0.0033735382,(CAI5223887.1_ANM_HP_G0059170.mRNA.1.CDS.1_Saccharomyces_cerevisiae:0.0000026783,((CAI4915389.1_AVN_HP_G0132110.mRNA.1.CDS.1_Saccharomyces_cerevisiae:0.0033739360,CAI7052675.1_AVN_collapsed_G0005150.mRNA.1.CDS.1_Saccharomyces_cerevisiae:0.0000026917)99:0.0033713881,CAI4916453.1_BEM_HP_G0121580.mRNA.1.CDS.1_Saccharomyces_cerevisiae:0.0000023565)98:0.0033710696)87:0.0033722426)18:0.0000025493)13:0.0000010068,((AJQ40041.1_hypothetical_protein_H790_YJM1252C00022_Saccharomyces_cerevisiae_YJM1252:0.0033720620,(CAI5228145.1_ADM_HP2_G0004610.mRNA.1.CDS.1_Saccharomyces_cerevisiae:0.0000023893,CAI6514928.1_ADM_collapsed_G0005310.mRNA.1.CDS.1_Saccharomyces_cerevisiae:0.0140463888)96:0.0033888961)32:0.0000010068,NP_009881.2_uncharacterized_protein_YCL049C_Saccharomyces_cerevisiae_S288C:0.0000010069)22:0.0000010068)6:0.0000024950,(AJQ40477.1_hypothetical_protein_H793_YJM1307C00022_Saccharomyces_cerevisiae_YJM1307:0.0033761770,CAI6513650.1_AEL_collapsed_G0005090.mRNA.1.CDS.1_Saccharomyces_cerevisiae:0.0033708734)3:0.0000026657)23:0.0000025472,AJQ33623.1_hypothetical_protein_H814_YJM1415C00022_Saccharomyces_cerevisiae_YJM1415:0.0033852185)73:0.0033700598,CAI4291094.1_BCN_G0005440.mRNA.1.CDS.1_Saccharomyces_cerevisiae:0.0033715312)44:0.0000025481,AJQ33042.1_hypothetical_protein_H810_YJM1399C00020_Saccharomyces_cerevisiae_YJM1399:0.0000010069)25:0.0000010068,((CAI4290564.1_ADE_G0005000.mRNA.1.CDS.1_Saccharomyces_cerevisiae:0.0033857411,CAI4285699.1_CPA_1a_G0005100.mRNA.1.CDS.1_Saccharomyces_cerevisiae:0.0033703073)18:0.0000025610,CAI4285694.1_BFP_1a_G0005080.mRNA.1.CDS.1_Saccharomyces_cerevisiae:0.0033675455)11:0.0000010068)15:0.0000010068,(CAI5238336.1_AAC_HP2_G0004910.mRNA.1.CDS.1_Saccharomyces_cerevisiae:0.0033678016,CAI6405432.1_AAC_HP1_G0005070.mRNA.1.CDS.1_Saccharomyces_cerevisiae:0.0000010069)95:0.0033691220)71:0.0000026761,CAI4283744.1_CFA_G0005060.mRNA.1.CDS.1_Saccharomyces_cerevisiae:0.0170604751)80:0.0033737171,GMC38985.1_unnamed_protein_product_Saccharomyces_cerevisiae:0.0033674912)86:0.0033613174,(CAD6604903.1_HLJ1_G0051090.mRNA.1.CDS.1_Saccharomyces_cerevisiae:0.0000029435,CAD6604762.1_SX2_G0050930.mRNA.1.CDS.1_Saccharomyces_cerevisiae:0.0033819226)95:0.0033586649)55:0.0000026460,CAI4293746.1_CCQ_1a_G0005100.mRNA.1.CDS.1_Saccharomyces_cerevisiae:0.0000020839)86:0.0033641148,CAD6604191.1_HN1_G0050920.mRNA.1.CDS.1_Saccharomyces_cerevisiae:0.0000022907)56:0.0000028123,(((AJQ34943.1_hypothetical_protein_H823_YJM1447C00021_Saccharomyces_cerevisiae_YJM1447:0.0000010069,(AJQ41489.1_hypothetical_protein_H800_YJM1342C00022_Saccharomyces_cerevisiae_YJM1342:0.0033444376,CAI4291074.1_CCN_G0005100.mRNA.1.CDS.1_Saccharomyces_cerevisiae:0.0033730536)41:0.0000010068)75:0.0033472419,CAI4285076.1_BAK_1a_G0005030.mRNA.1.CDS.1_Saccharomyces_cerevisiae:0.0000027858)77:0.0033458834,CAI4301027.1_CDG_1a_G0005160.mRNA.1.CDS.1_Saccharomyces_cerevisiae:0.0033631615)65:0.0033622901)42:0.0033583826,CAI7053194.1_BFH_collapsed_G0005050.mRNA.1.CDS.1_Saccharomyces_cerevisiae:0.0000026622)32:0.0000026687,(CAI5229830.1_ASN_HP2_G0004840.mRNA.1.CDS.1_Saccharomyces_cerevisiae:0.0000022620,(CAI7053097.1_ASN_collapsed_G0005390.mRNA.1.CDS.1_Saccharomyces_cerevisiae:0.0033681263,CAI6407204.1_BFH_HP1_G0004910.mRNA.1.CDS.1_Saccharomyces_cerevisiae:0.0000021408)94:0.0033652590)80:0.0033630335)41:0.0033658808,(CAI5238181.1_BAF_HP2_G0004900.mRNA.1.CDS.1_Saccharomyces_cerevisiae:0.0000026739,CAI5239076.1_ASB_HP2_G0005300.mRNA.1.CDS.1_Saccharomyces_cerevisiae:0.0033614530)93:0.0033613444)20:0.0000025554)44:0.0033603433,((AJQ33911.1_hypothetical_protein_H816_YJM1418C00022_Saccharomyces_cerevisiae_YJM1418:0.0033591815,CAI4285047.1_AMM_1a_G0005240.mRNA.1.CDS.1_Saccharomyces_cerevisiae:0.0033560209)24:0.0000026762,AJQ35525.1_hypothetical_protein_H760_YJM456C00022_Saccharomyces_cerevisiae_YJM456:0.0000010069)20:0.0000026740)73:0.0033550886,((((AJQ32755.1_hypothetical_protein_H808_YJM1388C00022_Saccharomyces_cerevisiae_YJM1388:0.0000010069,((AJQ34206.1_hypothetical_protein_H818_YJM1433C00022_Saccharomyces_cerevisiae_YJM1433:0.0000010069,CAI5227922.1_CIC_HP2_G0004330.mRNA.1.CDS.1_Saccharomyces_cerevisiae:0.0033537718)98:0.0033524584,(CAI4293774.1_AEG_G0005410.mRNA.1.CDS.1_Saccharomyces_cerevisiae:0.0033579854,CAI7053464.1_BBT_collapsed_G0005320.mRNA.1.CDS.1_Saccharomyces_cerevisiae:0.0139204627)27:0.0000028059)31:0.0000021287)11:0.0000010068,(AJQ33186.1_hypothetical_protein_H811_YJM1400C00022_Saccharomyces_cerevisiae_YJM1400:0.0033627688,((ONH75388.1_hypothetical_protein_BON23_3848_Saccharomyces_cerevisiae:0.0067147041,CAI4293555.1_BDM_1a_G0005530.mRNA.1.CDS.1_Saccharomyces_cerevisiae:0.0000026400)91:0.0033535404,CAI4289332.1_ADQ_G0005060.mRNA.1.CDS.1_Saccharomyces_cerevisiae:0.0033496007)24:0.0000026417)27:0.0000010068)6:0.0000028211,((AJQ34057.1_hypothetical_protein_H817_YJM1419C00022_Saccharomyces_cerevisiae_YJM1419:0.0000010069,CAI7163197.1_CIC_collapsed_G0005170.mRNA.1.CDS.1_Saccharomyces_cerevisiae:0.0033645436)96:0.0033666335,CAI4868709.1_AFH_G0005300.mRNA.1.CDS.1_Saccharomyces_cerevisiae:0.0033528790)25:0.0000010068)11:0.0000025023,((GFP73684.1_uncharacterized_protein_YCL049C_Saccharomyces_cerevisiae:0.0033543702,GMC35198.1_unnamed_protein_product_Saccharomyces_cerevisiae:0.0033709415)79:0.0000010068,CAI4941824.1_BBT_HP_G0000200.mRNA.1.CDS.1_Saccharomyces_cerevisiae:0.0033618344)73:0.0000010068)6:0.0000028038)71:0.0033610943,CAI7053915.1_ASB_collapsed_G0005370.mRNA.1.CDS.1_Saccharomyces_cerevisiae:0.0225363076)84:0.0000010432,CAI7163522.1_CRE_collapsed_G0005090.mRNA.1.CDS.1_Saccharomyces_cerevisiae:0.0000010069)45:0.0000026240,(((((AJQ34797.1_hypothetical_protein_H822_YJM1444C00022_Saccharomyces_cerevisiae_YJM1444:0.0000025116,CAI4936643.1_ATV_HP_G0094030.mRNA.1.CDS.1_Saccharomyces_cerevisiae:0.0033672145)94:0.0033577480,AJQ41924.1_hypothetical_protein_H826_YJM1463C00022_Saccharomyces_cerevisiae_YJM1463:0.0033571655)18:0.0000024743,CAI4282697.1_BHH_G0005090.mRNA.1.CDS.1_Saccharomyces_cerevisiae:0.0000010069)12:0.0000020516,(GFP68762.1_uncharacterized_protein_YCL049C_Saccharomyces_cerevisiae:0.0033588089,CAD6604257.1_XXYS1_4_G0052960.mRNA.1.CDS.1_Saccharomyces_cerevisiae:0.0102031411)56:0.0000024342)22:0.0000025788,CAI4294183.1_CCT_1a_G0005100.mRNA.1.CDS.1_Saccharomyces_cerevisiae:0.0033560199)86:0.0033630959)93:0.0066309793,(AJQ34502.1_hypothetical_protein_H820_YJM1439C00020_Saccharomyces_cerevisiae_YJM1439:0.0033657997,(((AJQ43788.1_hypothetical_protein_H749_YJM195C00020_Saccharomyces_cerevisiae_YJM195:0.0033755743,CAI4921028.1_BAD_HP_G0009640.mRNA.1.CDS.1_Saccharomyces_cerevisiae:0.0033848032)34:0.0000010068,CAH1828624.1_unnamed_protein_product_Saccharomyces_cerevisiae:0.0000010069)36:0.0000010068,CAI4295837.1_AKH_1a_G0005070.mRNA.1.CDS.1_Saccharomyces_cerevisiae:0.0033665364)52:0.0000025610)98:0.0102754094)100:0.1034041245,XP_033764906.1_uncharacterized_protein_SPAR_C00190_Saccharomyces_paradoxus:0.0527700214)99:0.0406885652,XP_056080664.1_uncharacterized_protein_SMKI_03G0200_Saccharomyces_mikatae_IFO_1815:0.3345900224)100:0.0642193014,(EHN03502.1_YCL049C-like_protein_Saccharomyces_cerevisiae_x_Saccharomyces_kudriavzevii_VIN7:0.0042731696,(CAI4056384.1_hypothetical_protein_SKDZ_03G0210_Saccharomyces_kudriavzevii_ZP591:0.0068085357,XP_056086309.1_uncharacterized_protein_SKDI_03G0230_Saccharomyces_kudriavzevii_IFO_1802:0.0033805118)100:0.0098728269)100:0.1647870309)100:0.1685583761,(((XP_018223340.1_hypothetical_protein_DI49_0710_Saccharomyces_eubayanus:0.0046969346,CAI1868911.1_hypothetical_protein_SEUBUCD650_0C00270_Saccharomyces_eubayanus:0.0025004038)100:0.1254357119,CAI4058241.1_hypothetical_protein_SUVZ_03G0200_Saccharomyces_uvarum:0.0800438141)87:0.0231012237,WBF11505.1_hypothetical_protein_N7582_000754_Saccharomyces_uvarum:0.0450512254)86:0.0303445839)100:1.5268275180)63:0.0556658286,(((((XP_444862.1_uncharacterized_protein_CAGL0A02255g_Nakaseomyces_glabratus:0.1880316134,((KAH7591390.1_hypothetical_protein_J7298_00092_Nakaseomyces_glabratus:0.0000010069,KAH7609726.1_hypothetical_protein_J7295_00098_Nakaseomyces_glabratus:0.0040461235)89:0.0000029734,KAI8390686.1_hypothetical_protein_J6894_00094_Nakaseomyces_glabratus:0.0040452201)100:0.1991579268)100:0.5175025609,((XP_001643145.1_uncharacterized_protein_Kpol_449p2_Vanderwaltozyma_polyspora_DSM_70294:0.7594010211,XP_003688415.1_hypothetical_protein_TPHA_0N01990_Tetrapisispora_phaffii_CBS_4417:0.5647657592)99:0.0974242939,CAD6478422.1_Y55_G0029140.mRNA.1.CDS.1_Saccharomyces_cerevisiae:0.6334976401)100:0.1384918984)95:0.1349579352,(ATN38496.1_K62_killer_preprotoxin_Saccharomyces_paradoxus_L-A_virus_M62_satellite:0.5819748110,QLQ80703.1_hypothetical_protein_HG537_0E00560_Torulaspora_sp._CBS_2947:0.5114710649)100:0.4166527932)93:0.1140936539,(XP_022463773.1_hypothetical_protein_KNAG_0C04250_Kazachstania_naganishii_CBS_8797:0.5225287306,XP_022466935.1_hypothetical_protein_KNAG_0L00670_Kazachstania_naganishii_CBS_8797:0.5308336035)100:0.7411208730)94:0.0938788688,(XP_003676358.1_hypothetical_protein_NCAS_0D04160_Naumovozyma_castellii_CBS_4309:0.8529583546,(SMN20996.1_similar_to_Saccharomyces_cerevisiae_YCL049C_Protein_of_unknown_function_Kazachstania_saulgeensis:0.4131945422,KAG0654397.1_hypothetical_protein_C6P45_003410_Kazachstania_exigua:0.5061443853)100:0.7364369685)99:0.2091744191)95:0.1364205211)62:0.0849378496,(((SCU77588.1_LANO_0A00760g1_1_Lachancea_nothofagi_CBS_11611:1.0042376659,(CAD1782901.1_similar_to_Saccharomyces_cerevisiae_YCL049C_Protein_of_unknown_function_Kazachstania_barnettii:0.0000025413,XP_041406613.1_hypothetical_protein_Kazachstania_barnettii:0.0034805280)100:0.6600122538)100:0.4993562380,XP_036668332.1_uncharacterized_protein_CPAR2_701840_Candida_parapsilosis:0.8631829854)65:0.1264745355,XP_037146169.1_uncharacterized_protein_HG535_0G03270_Zygotorulaspora_mrakii:1.6599120978)48:0.1474717513)82:0.1464157989,(XP_043046948.1_uncharacterized_protein_KQ657_003517_Scheffersomyces_spartinae:1.6519636136,(GME70772.1_unnamed_protein_product_Ambrosiozyma_monospora:0.0322516199,GMG19610.1_unnamed_protein_product_Ambrosiozyma_monospora:0.0885077816)100:0.9513064273)85:0.3150829523)96:0.2424015509,(((XP_001384883.2_predicted_protein_Scheffersomyces_stipitis_CBS_6054:0.9869692236,CAH6719832.1_hypothetical_protein_CLIB1444_02S17524_Candida_jaroonii:0.8745103006)100:0.6963524271,(((((EFQ96194.1_hypothetical_protein_PTT_02422_Pyrenophora_teres_f._teres_0-1:0.0000029743,KAE8860160.1_hypothetical_protein_PTNB73_07770_Pyrenophora_teres_f._teres:0.0037808077)100:0.1583788514,(EKG11366.1_hypothetical_protein_MPH_11527_Macrophomina_phaseolina_MS6:0.0089000287,KAH7014697.1_hypothetical_protein_B0J12DRAFT_746979_Macrophomina_phaseolina:0.0000026332)100:0.8839657661)80:0.1235072889,KAA8612557.1_hypothetical_protein_PtrV1_13126_Pyrenophora_tritici-repentis:0.0672324601)78:0.0788719443,KAI2475119.1_hypothetical_protein_Ptr902_13466_Pyrenophora_tritici-repentis:0.0000025461)100:2.1861979080,((((((((((((((((((((((((EGU81954.1_hypothetical_protein_FOXB_07557_Fusarium_oxysporum_f._sp._conglutinans_Fo5176:0.0000010069,(SCO76639.1_uncharacterized_protein_FRV6_00851_Fusarium_oxysporum:0.0070575113,KAJ4056046.1_hypothetical_protein_NW753_006816_Fusarium_oxysporum:0.0070429473)61:0.0000010068)92:0.0035192450,((EWY81802.1_hypothetical_protein_FOYG_16015_Fusarium_oxysporum_NRRL_32931:0.0000020633,((KAH7216248.1_hypothetical_protein_DER44DRAFT_717178_Fusarium_oxysporum:0.0000028253,XP_031056672.1_uncharacterized_protein_FOIG_12777_Fusarium_odoratissimum_NRRL_54006:0.0035393815)100:0.0070740120,KAH7468277.1_hypothetical_protein_FOMA001_g15043_Fusarium_oxysporum_f._sp._matthiolae:0.0035245910)30:0.0000026188)25:0.0000027377,(EWZ83092.1_hypothetical_protein_FOWG_13026_Fusarium_oxysporum_f._sp._lycopersici_MN25:0.0070820781,(RYC82466.1_hypothetical_protein_BFJ63_vAg14646_Fusarium_oxysporum_f._sp._narcissi:0.0035217114,(KAF5265188.1_hypothetical_protein_FOXYS1_3995_Fusarium_oxysporum:0.0000010069,XP_031030720.2_uncharacterized_protein_FOBCDRAFT_234725_Fusarium_oxysporum_Fo47:0.0000010069)100:0.0070237814)100:0.0035272206)100:0.0035297905)65:0.0035262428)15:0.0000025189,(TVY60570.1_hypothetical_protein_Focb16_v003924_Fusarium_oxysporum_f._sp._cubense:0.0035205758,KAJ4111151.1_hypothetical_protein_NW769_007328_Fusarium_oxysporum:0.0035220371)17:0.0000026134)19:0.0000010068,EXA34442.1_hypothetical_protein_FOVG_14421_Fusarium_oxysporum_f._sp._pisi_HDV247:0.0000010069)25:0.0000010068,WKT52776.1_hypothetical_protein_QSH57_003338_Fusarium_oxysporum_f._sp._vasinfectum:0.0035183618)35:0.0000027213,XP_018250389.1_hypothetical_protein_FOXG_11964_Fusarium_oxysporum_f._sp._lycopersici_4287:0.0070786266)66:0.0035158495,ENH62868.1_hypothetical_protein_FOC1_g10006334_Fusarium_oxysporum_f._sp._cubense_race_1:0.0000027252)49:0.0000027711,(EXM19454.1_hypothetical_protein_FOTG_12505_Fusarium_oxysporum_f._sp._vasinfectum_25433:0.0000028876,RKK84304.1_hypothetical_protein_BFJ69_g2088_Fusarium_oxysporum:0.0035039038)100:0.0035123146)100:0.0045928756,(((((KLO97461.1_Uncharacterized_protein_LW93_3439_Fusarium_fujikuroi:0.0035373661,((KLP04246.1_Uncharacterized_protein_Y057_2189_Fusarium_fujikuroi:0.0000020620,XP_023438005.1_uncharacterized_protein_FFUJ_12011_Fusarium_fujikuroi_IMI_58289:0.0035251799)100:0.0071609965,(KAF5716535.1_hypothetical_protein_FGLOB1_2535_Fusarium_globosum:0.0035503315,(KAI1033825.1_hypothetical_protein_LB503_010973_Fusarium_chuoi:0.0106831917,KAI1044192.1_hypothetical_protein_LB505_008607_Fusarium_chuoi:0.0071144464)100:0.0362960177)92:0.0035116170)48:0.0000027319)47:0.0000026336,((SCV48865.1_uncharacterized_protein_FFB14_10575_Fusarium_fujikuroi:0.0071147852,((KAF4442034.1_hypothetical_protein_FACUT_2257_Fusarium_acutatum:0.0178066546,XP_041688180.1_uncharacterized_protein_FMAN_15150_Fusarium_mangiferae:0.0141410306)66:0.0000029039,(KAF5631664.1_hypothetical_protein_F25303_9614_Fusarium_sp._NRRL_25303:0.0035343774,KAI1021981.1_hypothetical_protein_LB504_007260_Fusarium_proliferatum:0.0000010069)100:0.0035292805)91:0.0071307431)54:0.0035267234,(XP_031085637.1_uncharacterized_protein_FPRO_15723_Fusarium_proliferatum_ET1:0.0035211606,(KAG4262731.1_hypothetical_protein_FPRO03_10094_Fusarium_proliferatum:0.0000010069,KAI1066222.1_hypothetical_protein_LB506_008152_Fusarium_annulatum:0.0035358256)73:0.0000010068)100:0.0035305690)54:0.0035404783)55:0.0035139451,KAF5635775.1_hypothetical_protein_F52700_5087_Fusarium_sp._NRRL_52700:0.0107005633)86:0.0036410767,((((((XP_018757818.1_hypothetical_protein_FVEG_10544_Fusarium_verticillioides_7600:0.0000020061,RBQ85597.1_hypothetical_protein_FVER53263_10544_Fusarium_verticillioides:0.0071279468)100:0.0178277665,(KAF5586079.1_hypothetical_protein_FPANT_7337_Fusarium_pseudoanthophilum:0.0035477478,((KAF5598061.1_hypothetical_protein_FPCIR_3334_Fusarium_pseudocircinatum:0.0070057370,KAF5975125.1_hypothetical_protein_FCOIX_7852_Fusarium_coicis:0.0256326024)93:0.0000028638,XP_037202676.1_uncharacterized_protein_FTJAE_10218_Fusarium_tjaetaba:0.0140907629)99:0.0070888577)67:0.0000020108)97:0.0035329649,(PNP84215.1_hypothetical_protein_FNYG_02903_Fusarium_nygamai:0.0359718176,KAF5687014.1_hypothetical_protein_FDENT_5569_Fusarium_denticulatum:0.0184915024)99:0.0034917179)84:0.0000027324,((KAF4502384.1_hypothetical_protein_FAGAP_1397_Fusarium_agapanthi:0.1000698503,(KAG5755028.1_hypothetical_protein_H9Q70_002353_Fusarium_xylarioides:0.0071243651,KAG5765124.1_hypothetical_protein_H9Q72_006785_Fusarium_xylarioides:0.0070512548)100:0.0234142381)95:0.0055773781,KAG5808568.1_hypothetical_protein_H9Q71_006931_Fusarium_xylarioides:0.0106522136)69:0.0035384504)67:0.0034572713,(KAF5248229.1_hypothetical_protein_FANTH_6021_Fusarium_anthophilum:0.0106530469,((KAF5551391.1_hypothetical_protein_FMEXI_3509_Fusarium_mexicanum:0.0211455577,KAF5660303.1_hypothetical_protein_FCIRC_12181_Fusarium_circinatum:0.0069262078)84:0.0001992484,(KAF5974755.1_hypothetical_protein_FBULB1_7643_Fusarium_bulbicola:0.0336401313,XP_036534857.1_uncharacterized_protein_FSUBG_9647_Fusarium_subglutinans:0.0000010069)87:0.0070639594)97:0.0035641135)99:0.0071850061)82:0.0035576341,KAF5717166.1_hypothetical_protein_FMUND_5984_Fusarium_mundagurra:0.0215553196)79:0.0035434115)100:0.0144899747,KAF4961408.1_hypothetical_protein_FGADI_262_Fusarium_gaditjirri:0.0348341978)97:0.0088596219)100:0.0060029206,(KAG7406003.1_hypothetical_protein_Forpe1208_v014302_Fusarium_oxysporum_f._sp._rapae:0.0035268994,(KAH7147425.1_hypothetical_protein_DER46DRAFT_704010_Fusarium_sp._MPI-SDFR-AT-0072:0.0000010069,KAI7772328.1_hypothetical_protein_LZL87_007689_Fusarium_oxysporum:0.0000010069)67:0.0000024646)80:0.0000026752)100:0.0251582715,XP_046041908.1_uncharacterized_protein_BKA55DRAFT_218000_Fusarium_redolens:0.0253009684)100:0.0326098400,KAF4340728.1_hypothetical_protein_FBEOM_5332_Fusarium_beomiforme:0.0645942980)73:0.0228661904,(XP_031020724.1_uncharacterized_protein_FIESC28_01161_Fusarium_coffeatum:0.0688656427,XP_045977509.1_uncharacterized_protein_B0J16DRAFT_375870_Fusarium_flagelliforme:0.0171299975)100:0.2100511237)33:0.0376109474,CAJ0550033.1_Ff.00g099630.m01.CDS01_Fusarium_sp._VM40:0.1324568076)33:0.0386739144,KAF5662963.1_hypothetical_protein_FHETE_7708_Fusarium_heterosporum:0.2341729578)95:0.1048471187,KPM44436.1_hypothetical_protein_AK830_g2087_Neonectria_ditissima:0.2640478112)100:0.1810651374,(KAF4993250.1_hypothetical_protein_FGRMN_6614_Fusarium_graminum:0.0655757845,KAF5660150.1_hypothetical_protein_FHETE_9123_Fusarium_heterosporum:0.0487715406)100:0.4923233773)100:0.1783766063,(KAH3911445.1_hypothetical_protein_HBH56_134990_Parastagonospora_nodorum:0.5839717236,KAJ4296491.1_hypothetical_protein_N0V90_006536_Kalmusia_sp._IMI_367209:0.4510278098)100:0.1803445971)100:0.1358426204,(((((((((KFY08917.1_hypothetical_protein_V492_05793_Pseudogymnoascus_sp._VKM_F-4246:0.0533247241,(((KFY75787.1_hypothetical_protein_V499_04246_Pseudogymnoascus_sp._VKM_F-103:0.0085276725,KFZ11241.1_hypothetical_protein_V501_04867_Pseudogymnoascus_sp._VKM_F-4519__FW-2642_:0.0217943588)99:0.0226386142,OBT87571.1_hypothetical_protein_VE02_04136_Pseudogymnoascus_sp._03VT05:0.0251391918)99:0.0103494701,OBT44572.1_hypothetical_protein_VE00_05793_Pseudogymnoascus_sp._WSF_3629:0.0368502130)99:0.0406007642)90:0.0274658334,OBT64832.1_hypothetical_protein_VE03_06403_Pseudogymnoascus_sp._23342-1-I1:0.0653015650)100:0.3596788140,(KAE9374265.1_hypothetical_protein_N431DRAFT_533059_Stipitochalara_longipes_BDJ:0.4319222028,XP_054124477.1_uncharacterized_protein_EYB26_009252_Talaromyces_marneffei:0.3517718516)76:0.1020742395)34:0.0518880137,(ODA79745.1_hypothetical_protein_RJ55_05339_Drechmeria_coniospora:0.9087246682,((((((((KAF0331288.1_hypothetical_protein_GQ607_001596_Colletotrichum_asianum:0.0640806020,KAI8316397.1_hypothetical_protein_K4K61_007301_Colletotrichum_sp._SAR11_59:0.0078934981)100:0.0301587147,(KAI8294274.1_hypothetical_protein_K4K59_005182_Colletotrichum_sp._SAR11_240:0.0185552718,KAI8296825.1_hypothetical_protein_K4K56_000097_Colletotrichum_sp._SAR_10_98:0.0376753172)60:0.0000027454)82:0.0035450270,KAI8226741.1_hypothetical_protein_K4K54_003592_Colletotrichum_sp._SAR_10_86:0.0212855563)68:0.0061521614,(((((((XP_031883669.1_uncharacterized_protein_CGMCC3_g9764_Colletotrichum_fructicola:0.0000010069,KAF4908499.1_hypothetical_protein_CGCF415_v006576_Colletotrichum_fructicola:0.0030640945)100:0.0061383271,XP_037183299.1_uncharacterized_protein_CGCA056_v002359_Colletotrichum_aenigma:0.0249419725)92:0.0061752746,KAF4833948.1_hypothetical_protein_CGCTS75_v003779_Colletotrichum_tropicale:0.0155670138)79:0.0061758693,KAJ3957144.1_hypothetical_protein_N0V92_006304_Colletotrichum_tropicale:0.0092790833)77:0.0000029553,((KAF4811486.1_hypothetical_protein_CGCSCA5_v009780_Colletotrichum_siamense:0.0061452409,KAF4875423.1_hypothetical_protein_CGCSCA1_v005578_Colletotrichum_siamense:0.0000010069)100:0.0187617002,KAI8266078.1_hypothetical_protein_K4K58_010384_Colletotrichum_sp._SAR11_239:0.0187415262)64:0.0060793135)75:0.0061644340,(KAF4852017.1_hypothetical_protein_CGCSCA4_v003270_Colletotrichum_siamense:0.0000025219,XP_036499805.1_uncharacterized_protein_CGCS363_v003622_Colletotrichum_siamense:0.0061526634)100:0.0123918679)45:0.0000022578,KAH9234564.1_hypothetical_protein_K456DRAFT_36014_Colletotrichum_gloeosporioides_23:0.0216969695)74:0.0035058006)92:0.0053630915,KAI8192324.1_hypothetical_protein_K4K51_003877_Colletotrichum_sp._SAR_10_75:0.0005578361)94:0.0060276623,XP_045271074.1_uncharacterized_protein_GCG54_00003664_Colletotrichum_gloeosporioides:0.0092922502)99:0.0391462332,KAK2777635.1_hypothetical_protein_CKAH01_12018_Colletotrichum_kahawae:0.0131508998)34:0.0053660126,KAH0420091.1_hypothetical_protein_CcaCcLH18_14188_Colletotrichum_camelliae:0.0089736069)100:0.8250608482)35:0.1233459276)50:0.0807387027,XP_043155615.1_uncharacterized_protein_Asppvi_003719_Aspergillus_pseudoviridinutans:0.5252124630)100:0.1182679230,((((KAG5659129.1_hypothetical_protein_KAF25_000331_Fusarium_avenaceum:0.0268545746,(((KAH6970216.1_hypothetical_protein_DER45DRAFT_623026_Fusarium_avenaceum:0.0031370088,KAI6756054.1_hypothetical_protein_HG530_011790_Fusarium_avenaceum:0.0125234437)100:0.0028109533,CAJ0555381.1_Ff.00g054460.m01.CDS01_Fusarium_sp._VM40:0.0482367285)100:0.0344002864,KAH7263769.1_hypothetical_protein_BKA59DRAFT_449962_Fusarium_tricinctum:0.0472735044)100:0.0244856474)100:0.2989621074,((KAI8716137.1_hypothetical_protein_NCS52_00906700_Fusarium_sp._LHS14.1:0.0648465850,XP_052911027.1_hypothetical_protein_NCS57_00917300_Fusarium_keratoplasticum:0.0394773357)100:0.0294452322,KAJ4328993.1_hypothetical_protein_N0V84_000565_Fusarium_piperis:0.0781640455)100:0.1824923054)100:0.3711541079,KAI3396787.1_hypothetical_protein_diail_11687_Diaporthe_ilicicola:0.6848310917)100:0.2870732117,KAG7284757.1_hypothetical_protein_NEMBOFW57_009368_Staphylotrichum_longicolle:0.9924568426)95:0.0827544285)99:0.1065375396,KJZ73726.1_hypothetical_protein_HIM_06844_Hirsutella_minnesotensis_3608:0.9513082265)99:0.0536760827,(((KAF2261992.1_hypothetical_protein_CC78DRAFT_535228_Didymosphaeria_enalia:0.5691954399,(KAF2742077.1_hypothetical_protein_M011DRAFT_462764_Sporormia_fimetaria_CBS_119925:0.5814652949,KAF2867077.1_hypothetical_protein_BDV95DRAFT_610960_Massariosphaeria_phaeospora:0.4963745969)98:0.2288824624)100:1.0217301200,KAH6663832.1_hypothetical_protein_B0J14DRAFT_253594_Halenospora_varia:0.6952976680)96:0.3622698914,(KAH7122131.1_hypothetical_protein_B0J13DRAFT_648348_Dactylonectria_estremocensis:0.9526613381,KAK3081068.1_hypothetical_protein_LTS18_010517_Coniosporium_uncinatum:0.5034436362)41:0.0465561477)93:0.1632719268)92:0.0881542904,((PLN78462.1_hypothetical_protein_BDW42DRAFT_143501_Aspergillus_taichungensis:0.0732799990,XP_024692108.1_uncharacterized_protein_P168DRAFT_304877_Aspergillus_campestris_IBT_28561:0.0618302430)100:0.8933177414,KAH7152104.1_hypothetical_protein_B0J13DRAFT_255304_Dactylonectria_estremocensis:1.0713707916)91:0.0961520380)95:0.2218411797)95:0.0928417036,(EPE03596.1_hypothetical_protein_F503_01854_Ophiostoma_piceae_UAMH_11346:0.2692536264,EPE03598.1_hypothetical_protein_F503_01856_Ophiostoma_piceae_UAMH_11346:0.4438968673)100:0.5426221612)95:0.1043163580,((((((((((((((EXA33633.1_hypothetical_protein_FOVG_15338_Fusarium_oxysporum_f._sp._pisi_HDV247:0.0000010069,WKT50473.1_hypothetical_protein_QSH57_015421_Fusarium_oxysporum_f._sp._vasinfectum:0.0000010069)91:0.0039219804,EXL80379.1_hypothetical_protein_FOPG_06013_Fusarium_oxysporum_f._sp._conglutinans_race_2_54008:0.0000023129)91:0.0095316378,(TVY64392.1_hypothetical_protein_Focb16_v016457_Fusarium_oxysporum_f._sp._cubense:0.0115713769,KAK2691539.1_hypothetical_protein_QWA68_007697_Fusarium_oxysporum:0.0037580205)100:0.0219643050)94:0.0143792559,SCO90012.1_uncharacterized_protein_FRV6_14140_Fusarium_oxysporum:0.0134582961)94:0.0124082608,KAI8406720.1_hypothetical_protein_FOFC_12143_Fusarium_oxysporum:0.0000024328)99:0.0601587910,(EXK79730.1_hypothetical_protein_FOQG_15711_Fusarium_oxysporum_f._sp._raphani_54005:0.0000022276,KAG7428929.1_hypothetical_protein_Forpi1262_v010173_Fusarium_oxysporum_f._sp._raphani:0.0000010069)98:0.0004226897)100:0.0585708005,((RKK40523.1_hypothetical_protein_BFJ66_g11440_Fusarium_oxysporum_f._sp._cepae:0.0000010069,(RKL03458.1_hypothetical_protein_BFJ71_g4000_Fusarium_oxysporum:0.0042827087,RKL13674.1_hypothetical_protein_BFJ68_g6909_Fusarium_oxysporum:0.0000010069)100:0.0042831705)100:0.1256256426,KAK2475914.1_hypothetical_protein_H9L39_13507__partial_Fusarium_oxysporum_f._sp._albedinis:0.0235987575)100:0.0575182056)100:1.0182452480,(((((KLO91508.1_uncharacterized_protein_LW93_8756_Fusarium_fujikuroi:0.0000025459,XP_023429469.1_uncharacterized_protein_FFUJ_13596_Fusarium_fujikuroi_IMI_58289:0.0032421462)100:0.0032418322,KLO98380.1_uncharacterized_protein_Y057_3565_Fusarium_fujikuroi:0.0000026192)100:0.0127990141,XP_031079097.1_uncharacterized_protein_FPRO_06305_Fusarium_proliferatum_ET1:0.0044997605)100:0.0046979131,CVL10673.1_uncharacterized_protein_FPRN_06143_Fusarium_proliferatum:0.0123992126)99:0.1620689286,((KAF5244424.1_hypothetical_protein_FANTH_7693_Fusarium_anthophilum:0.0000010069,(KAF5543407.1_hypothetical_protein_FMEXI_7062_Fusarium_mexicanum:0.0193376872,KAF5964778.1_hypothetical_protein_FBULB1_12591_Fusarium_bulbicola:0.0038336668)65:0.0000010068)100:0.0056640023,XP_036535945.1_uncharacterized_protein_FSUBG_8561_Fusarium_subglutinans:0.0098183133)100:0.3133925285)100:0.3632363865)100:0.5232237848,((((KLO95439.1_uncharacterized_protein_LW93_7979_Fusarium_fujikuroi:0.0034876995,((SCV28376.1_uncharacterized_protein_FFB14_01694_Fusarium_fujikuroi:0.0000010069,XP_023430061.1_uncharacterized_protein_FFUJ_06732_Fusarium_fujikuroi_IMI_58289:0.0034819721)100:0.0034813566,SCN96594.1_uncharacterized_protein_FFB20_10202_Fusarium_fujikuroi:0.0000022059)63:0.0000027339)100:0.0085396697,KAF5644861.1_hypothetical_protein_F25303_5800_Fusarium_sp._NRRL_25303:0.0130975105)100:0.0410132444,(XP_031084411.1_uncharacterized_protein_FPRO_07263_Fusarium_proliferatum_ET1:0.0035099165,(KAG4258732.1_hypothetical_protein_FPRO03_13548_Fusarium_proliferatum:0.0034846700,KAG4269976.1_hypothetical_protein_FPRO04_11932_Fusarium_proliferatum:0.0000010069)100:0.0034523527)100:0.0270985844)100:0.0790919882,(((XP_018747445.1_hypothetical_protein_FVEG_03396_Fusarium_verticillioides_7600:0.0000027264,RBR12651.1_hypothetical_protein_FVER53590_03396_Fusarium_verticillioides:0.0034182895)100:0.1642520374,PNP78674.1_hypothetical_protein_FNYG_08020_Fusarium_nygamai:0.0802108235)100:0.2130706395,(((KAG5747388.1_hypothetical_protein_H9Q70_009931_Fusarium_xylarioides:0.0000010069,KAG5774980.1_hypothetical_protein_H9Q73_011346_Fusarium_xylarioides:0.0000010069)100:0.0037449722,KAG5764318.1_hypothetical_protein_H9Q72_007608_Fusarium_xylarioides:0.0000010069)84:0.0000028503,KAG5788189.1_hypothetical_protein_H9Q69_012750_Fusarium_xylarioides:0.0070075912)100:0.2348584403)100:0.0307867792)100:0.3610071702)89:0.1508696142,(((((PNP61293.1_hypothetical_protein_FNYG_13979_Fusarium_nygamai:0.0261180060,KAF5689054.1_hypothetical_protein_FDENT_4556_Fusarium_denticulatum:0.0970833852)99:0.0073053222,((KAF5530370.1_hypothetical_protein_FNAPI_13582_Fusarium_napiforme:0.0555988308,XP_044683914.1_hypothetical_protein_J7337_004896_Fusarium_musae:0.0384005156)100:0.0142390137,(KAF5572498.1_hypothetical_protein_FPANT_13034_Fusarium_pseudoanthophilum:0.0298445507,KAF5975483.1_hypothetical_protein_FCOIX_7669_Fusarium_coicis:0.0299052603)98:0.0069254562)77:0.0077859276)65:0.0000027115,(KAF5675860.1_hypothetical_protein_FCIRC_7232_Fusarium_circinatum:0.0583764724,KAF5966533.1_hypothetical_protein_FBULB1_11606_Fusarium_bulbicola:0.0312253831)100:0.0348315742)99:0.0319870634,((((((((RBA17472.1_hypothetical_protein_FPRO05_02196_Fusarium_proliferatum:0.0036141994,KAI1054497.1_hypothetical_protein_LB506_010705_Fusarium_annulatum:0.0147876146)100:0.0036497301,KAG4277753.1_hypothetical_protein_FPRO04_06996_Fusarium_proliferatum:0.0072688201)100:0.0036081303,KAF5697329.1_hypothetical_protein_FGLOB1_12824_Fusarium_globosum:0.0072828393)100:0.0123276411,XP_041685627.1_uncharacterized_protein_FMAN_02146_Fusarium_mangiferae:0.0247491156)97:0.0215062412,(RKL35879.1_hypothetical_protein_BFJ72_g8579_Fusarium_proliferatum:0.0109366951,KAG4288633.1_hypothetical_protein_FPRO06_03455_Fusarium_proliferatum:0.0072825868)76:0.0000020485)96:0.0108773357,KAG4252955.1_hypothetical_protein_FPRO03_08404_Fusarium_proliferatum:0.0147462791)65:0.0072668601,KAF5618004.1_hypothetical_protein_F25303_13125_Fusarium_sp._NRRL_25303:0.0223423582)65:0.0072357213,KAI1038316.1_hypothetical_protein_LB505_007856_Fusarium_chuoi:0.0332338355)79:0.0102237835)100:0.0338478420,KAF4422039.1_hypothetical_protein_FACUT_10837_Fusarium_acutatum:0.0258675065)100:0.1298871086)83:0.0636121935,KAF4426135.1_hypothetical_protein_F53441_14140_Fusarium_austroafricanum:0.1817139265)88:0.0720277375,(((KAH6970249.1_hypothetical_protein_DER45DRAFT_79503_Fusarium_avenaceum:0.0248817081,CAJ0555414.1_Ff.00g054790.m01.CDS01_Fusarium_sp._VM40:0.0240851876)100:0.1066038487,KAH7263798.1_hypothetical_protein_BKA59DRAFT_490108_Fusarium_tricinctum:0.0271283305)56:0.0312981365,SPJ72610.1_uncharacterized_protein_FTOL_02339_Fusarium_torulosum:0.0230795552)100:0.2224528745)92:0.1080145739,(KAF5011964.1_hypothetical_protein_FDECE_1970_Fusarium_decemcellulare:0.0071958762,KAJ3546930.1_hypothetical_protein_NM208_g1765_Fusarium_decemcellulare:0.0000025204)100:0.2246730509)89:0.1799121092,(((((((((RMJ10084.1_hypothetical_protein_CDV36_010277_Fusarium_kuroshium:0.0035451682,RTE75158.1_hypothetical_protein_BHE90_010389_Fusarium_euwallaceae:0.0000010069)100:0.0038664135,(RSL66018.1_hypothetical_protein_CEP53_003512_Fusarium_sp._AF-6:0.0323048747,(RSM08646.1_hypothetical_protein_CEP52_004619_Fusarium_oligoseptatum:0.0000010069,RSM15455.1_hypothetical_protein_CDV31_005048_Fusarium_ambrosium:0.0106238547)100:0.0038475433)100:0.0035500896)100:0.0067926897,RSL82000.1_hypothetical_protein_CEP51_005430_Fusarium_floridanum:0.0035486582)100:0.0218775601,KAI8713446.1_hypothetical_protein_NCS52_01289300_Fusarium_sp._LHS14.1:0.0402534930)81:0.0031417939,((UPL01917.1_hypothetical_protein_LCI18_012851_Fusarium_solani-melongenae:0.0180464215,((KAJ4156603.1_hypothetical_protein_NW754_008236_Fusarium_falciforme:0.0000023301,KAJ4245682.1_hypothetical_protein_NW757_009946_Fusarium_falciforme:0.0000025605)100:0.0035084162,XP_053013662.1_Hypothetical_protein_NCS54_01245400_Fusarium_falciforme:0.0525530734)96:0.0036452021)96:0.0035461094,(KAI8655994.1_hypothetical_protein_NCS55_01253500_Fusarium_keratoplasticum:0.0000010069,XP_052908834.1_hypothetical_protein_NCS57_01263900_Fusarium_keratoplasticum:0.0070821447)97:0.0000027527)96:0.0107789124)78:0.0037241992,KAI8656891.1_hypothetical_protein_NCS56_01294600_Fusarium_sp._Ph1:0.0434484346)78:0.0034833559,KAJ3457663.1_hypothetical_protein_MRS44_014804_Fusarium_solani:0.0000020471)100:0.3220855324,KAH6888424.1_hypothetical_protein_B0T10DRAFT_488155_Thelonectria_olida:0.1897962041)95:0.0679687495,(KAH7128026.1_hypothetical_protein_B0J13DRAFT_646174_Dactylonectria_estremocensis:0.8961467044,(KAH7129219.1_hypothetical_protein_EDB81DRAFT_661255_Dactylonectria_macrodidyma:0.0439520005,KAH7139876.1_hypothetical_protein_B0J13DRAFT_609055_Dactylonectria_estremocensis:0.0186312050)100:0.1765766771)100:0.1198521948)94:0.0909749018)71:0.0905385764)75:0.1577582917,((XP_015404001.1_uncharacterized_protein_ANOM_009239_Aspergillus_nomiae_NRRL_13137:0.0328338613,((PIG69071.1_hypothetical_protein_AARAC_008698_Aspergillus_arachidicola:0.0056903776,KAE8314076.1_hypothetical_protein_BDV41DRAFT_576205_Aspergillus_transmontanensis:0.0000010069)100:0.0117426181,((KAF7629774.1_hypothetical_protein_AFLA_013481_Aspergillus_flavus_NRRL3357:0.0000010069,QRD92927.1_hypothetical_protein_F9C07_2264185_Aspergillus_flavus:0.0000010069)98:0.0116580262,KAJ1706519.1_hypothetical_protein_NYO67_11313_Aspergillus_flavus:0.0000010069)92:0.0291920613)92:0.1016216013)100:1.0338810020,(KAF2680305.1_hypothetical_protein_K458DRAFT_489989_Lentithecium_fluviatile_CBS_122367:1.2766320128,KAH8178641.1_hypothetical_protein_LIA77_00160_Sarocladium_implicatum:1.6857495814)59:0.1092393448)87:0.2634241359)40:0.1146587275,((((((((RMX81907.1_hypothetical_protein_D0869_06445_Hortaea_werneckii:0.0000010069,RMY06050.1_hypothetical_protein_D0868_06083_Hortaea_werneckii:0.0000010069)65:0.0000029558,((RMY44672.1_hypothetical_protein_D0865_10401_Hortaea_werneckii:0.0000023966,KAI7528816.1_hypothetical_protein_KC331_g15549__partial_Hortaea_werneckii:0.0093358294)86:0.0085851879,KAI7240329.1_hypothetical_protein_KC330_g1360_Hortaea_werneckii:0.0128538379)57:0.0000030010)73:0.0000022872,KAI7156848.1_hypothetical_protein_KC324_g13988__partial_Hortaea_werneckii:0.0000010069)76:0.0031555365,(KAI6820317.1_hypothetical_protein_KC342_g13683_Hortaea_werneckii:0.0042603429,KAI7220757.1_hypothetical_protein_KC333_g2144_Hortaea_werneckii:0.0000020257)100:0.0059652430)98:0.0058158671,((RMY26147.1_hypothetical_protein_D0866_10923_Hortaea_werneckii:0.0000010069,KAI6899083.1_hypothetical_protein_KC334_g9390__partial_Hortaea_werneckii:0.0000020605)100:0.0233371617,RMZ00245.1_hypothetical_protein_D0862_06805_Hortaea_werneckii:0.0378623711)97:0.0151459164)100:0.0110643486,((RMX82138.1_hypothetical_protein_D0869_06281_Hortaea_werneckii:0.0000026472,(KAI6893620.1_hypothetical_protein_KC334_g12668__partial_Hortaea_werneckii:0.0000027663,KAI7156969.1_hypothetical_protein_KC324_g13975__partial_Hortaea_werneckii:0.0000010069)73:0.0000026044)75:0.0084680667,(((RMY06817.1_hypothetical_protein_D0868_05673_Hortaea_werneckii:0.0281658379,RMY50932.1_hypothetical_protein_D0865_06625_Hortaea_werneckii:0.0000023695)76:0.0529214225,KAI7701740.1_hypothetical_protein_KC353_g15173__partial_Hortaea_werneckii:0.0092191324)93:0.0000025308,(RMY76554.1_hypothetical_protein_D0863_01898_Hortaea_werneckii:0.0000010069,KAI7303853.1_hypothetical_protein_KC315_g15436_Hortaea_werneckii:0.0000010069)78:0.0000025583)74:0.0129360674)100:0.0146791186)97:0.0081331770,(KAI6799358.1_hypothetical_protein_KC350_g16117_Hortaea_werneckii:0.0926343512,(KAI6819206.1_hypothetical_protein_KC342_g14166_Hortaea_werneckii:0.0000010069,KAI7334591.1_hypothetical_protein_KC315_g3674_Hortaea_werneckii:0.0044574982)82:0.0000027082)100:0.2316736566)100:0.0199746920,KAI7162803.1_hypothetical_protein_KC349_g1722_Hortaea_werneckii:0.0720123026)100:0.7882691156)93:0.2506878687,((XP_023627779.1_uncharacterized_protein_RCC_06750_Ramularia_collo-cygni:0.1749247648,(USW50331.1_hypothetical_protein_Slin15195_G036500_Septoria_linicola:0.0150083588,KAI5357779.1_hypothetical_protein_Slin14017_G117920_Septoria_linicola:0.0039411251)100:0.2577117265)100:0.4417885490,((TRX94412.1_hypothetical_protein_FHL15_004567_Xylaria_flabelliformis:0.1873613945,KAI1195413.1_hypothetical_protein_F5X97DRAFT_345724_Nemania_serpens:0.2931944278)100:0.1048579409,KAI1193596.1_hypothetical_protein_F5X97DRAFT_328434_Nemania_serpens:0.2168388505)100:0.5172176292)100:0.2790676881)100:0.3195781490)100:0.6121391642)79:0.0219362396,((((((((((((((((((((EGU76459.1_hypothetical_protein_FOXB_13020_Fusarium_oxysporum_f._sp._conglutinans_Fo5176:0.0000029822,EXL73420.1_hypothetical_protein_FOPG_11230_Fusarium_oxysporum_f._sp._conglutinans_race_2_54008:0.0000010069)100:0.0460213527,(((EXK85017.1_hypothetical_protein_FOQG_10962_Fusarium_oxysporum_f._sp._raphani_54005:0.0000010069,KAH7207204.1_hypothetical_protein_DER44DRAFT_810795_Fusarium_oxysporum:0.0000028274)41:0.0000021616,XP_031043970.2_uncharacterized_protein_FOBCDRAFT_200828_Fusarium_oxysporum_Fo47:0.0036517323)35:0.0000021507,PCD43150.1_hypothetical_protein_AU210_002252_Fusarium_oxysporum_f._sp._radicis-cucumerinum:0.0036398550)89:0.0260907930)67:0.0082404923,((ENH69385.1_hypothetical_protein_FOC1_g10011736_Fusarium_oxysporum_f._sp._cubense_race_1:0.0072833652,(EXM23981.1_hypothetical_protein_FOTG_08920_Fusarium_oxysporum_f._sp._vasinfectum_25433:0.0036329911,KAK2699666.1_hypothetical_protein_QWA68_000768_Fusarium_oxysporum:0.0000010069)66:0.0000025367)92:0.0072716915,(((EXA46564.1_hypothetical_protein_FOVG_03917_Fusarium_oxysporum_f._sp._pisi_HDV247:0.0000028376,(XP_031055173.1_uncharacterized_protein_FOIG_13967_Fusarium_odoratissimum_NRRL_54006:0.0000010069,KAK2134397.1_hypothetical_protein_NOF04DRAFT_1364957_Fusarium_oxysporum_II5:0.0000010069)100:0.0054479685)99:0.0030099392,((EXK32724.1_hypothetical_protein_FOMG_11585_Fusarium_oxysporum_f._sp._melonis_26406:0.0000010069,XP_018241198.1_hypothetical_protein_FOXG_05727_Fusarium_oxysporum_f._sp._lycopersici_4287:0.0036367193)99:0.0036328508,SCO85928.1_uncharacterized_protein_FRV6_10055_Fusarium_oxysporum:0.0036493797)95:0.0033042714)78:0.0029575077,(RKK74379.1_hypothetical_protein_BFJ69_g8485_Fusarium_oxysporum:0.0000010069,KAH7202545.1_hypothetical_protein_BKA60DRAFT_469014_Fusarium_oxysporum:0.0000022060)100:0.0375537183)40:0.0000028016)59:0.0000025822)100:0.0036743381,EWY95052.1_hypothetical_protein_FOYG_04177_Fusarium_oxysporum_NRRL_32931:0.0000023986)99:0.0036781308,(KAG7416465.1_hypothetical_protein_Forpe1208_v005572_Fusarium_oxysporum_f._sp._rapae:0.0036332609,KAH7166776.1_hypothetical_protein_DER46DRAFT_659407_Fusarium_sp._MPI-SDFR-AT-0072:0.0036472136)83:0.0000026434)97:0.0036795879,((((((KLO85707.1_uncharacterized_protein_LW93_14322_Fusarium_fujikuroi:0.0000024520,((((((XP_018747713.1_hypothetical_protein_FVEG_03620_Fusarium_verticillioides_7600:0.0287619785,KAF5984430.1_hypothetical_protein_FCOIX_2688_Fusarium_coicis:0.0217633426)100:0.0100797512,XP_037206010.1_uncharacterized_protein_FTJAE_6919_Fusarium_tjaetaba:0.0440895729)100:0.0060876126,KAF5693020.1_hypothetical_protein_FDENT_2332_Fusarium_denticulatum:0.0170280214)100:0.0223931947,KAF5685252.1_hypothetical_protein_FCIRC_3555_Fusarium_circinatum:0.0843613053)97:0.0253330971,KAF5627489.1_hypothetical_protein_F52700_8415_Fusarium_sp._NRRL_52700:0.0310764824)100:0.0168206798,(RKL28987.1_hypothetical_protein_BFJ72_g12211_Fusarium_proliferatum:0.0036347347,XP_023426925.1_uncharacterized_protein_FFUJ_03897_Fusarium_fujikuroi_IMI_58289:0.0000024429)90:0.0000026516)92:0.0036369591)91:0.0073076382,KAG4255378.1_hypothetical_protein_FPRO03_06103_Fusarium_proliferatum:0.0000029910)88:0.0072996005,KAG4289891.1_hypothetical_protein_FPRO06_04713_Fusarium_proliferatum:0.0000021425)26:0.0036302838,(KAF5695044.1_hypothetical_protein_FGLOB1_14098_Fusarium_globosum:0.0036263952,KAI1062659.1_hypothetical_protein_LB506_006378_Fusarium_annulatum:0.0072905123)96:0.0036369005)54:0.0036659653,(((PNP86080.1_hypothetical_protein_FNYG_01136_Fusarium_nygamai:0.0110103077,KAF5697298.1_hypothetical_protein_FMUND_15461_Fusarium_mundagurra:0.0149056065)100:0.0073013882,((KAF5655618.1_hypothetical_protein_F25303_552_Fusarium_sp._NRRL_25303:0.0108776963,KAI1034577.1_hypothetical_protein_LB504_004477_Fusarium_proliferatum:0.0036233298)100:0.0036273785,XP_041682790.1_uncharacterized_protein_FMAN_03490_Fusarium_mangiferae:0.0072836731)100:0.0258178447)92:0.0036582648,(KAF4429440.1_hypothetical_protein_FACUT_9183_Fusarium_acutatum:0.0109331797,(KAI1029034.1_hypothetical_protein_LB505_009219_Fusarium_chuoi:0.0110042031,KAI1038852.1_hypothetical_protein_LB503_007888_Fusarium_chuoi:0.0109101632)100:0.0220401724)41:0.0000026069)54:0.0036253927)94:0.0073293979,KAF5553104.1_hypothetical_protein_FPHYL_8831_Fusarium_phyllophilum:0.0109610336)99:0.0110689848)97:0.0061191378,((KAF4502971.1_hypothetical_protein_FAGAP_794_Fusarium_agapanthi:0.0107350548,(KAF5237753.1_hypothetical_protein_FANTH_10628_Fusarium_anthophilum:0.0109398540,(KAF5546515.1_hypothetical_protein_FMEXI_5537_Fusarium_mexicanum:0.0076209246,(KAF5972612.1_hypothetical_protein_FBULB1_8634_Fusarium_bulbicola:0.0113317694,XP_036542410.1_uncharacterized_protein_FSUBG_2134_Fusarium_subglutinans:0.0228908015)100:0.0035996701)100:0.0255093025)100:0.0260275146)100:0.0175783257,KAF4944774.1_hypothetical_protein_FGADI_12454_Fusarium_gaditjirri:0.0278583087)86:0.0078269009)100:0.0199123201,XP_046052702.1_uncharacterized_protein_BKA55DRAFT_535841_Fusarium_redolens:0.0433381789)100:0.0490159392,(KAF4337517.1_hypothetical_protein_FBEOM_8615_Fusarium_beomiforme:0.0533678558,KAF9774686.1_hypothetical_protein_IL306_007286_Fusarium_sp._DS_682:0.0220920299)100:0.0750141741)100:0.0525275884,SPJ78845.1_uncharacterized_protein_FTOL_07236_Fusarium_torulosum:0.0942446062)100:0.0417961153,KAF4457619.1_hypothetical_protein_F53441_492_Fusarium_austroafricanum:0.1092948780)89:0.0533630037,(KAF7534064.1_hypothetical_protein_G7Z17_g13422_Cylindrodendrum_hubeiense:0.1189739229,(KAH7134572.1_hypothetical_protein_B0J13DRAFT_677886_Dactylonectria_estremocensis:0.0122531941,KAH7166358.1_hypothetical_protein_EDB81DRAFT_838911_Dactylonectria_macrodidyma:0.0874559424)100:0.0514111671)100:0.0423459630)88:0.0246830973,KAH6870965.1_hypothetical_protein_B0T10DRAFT_592877_Thelonectria_olida:0.1565055596)100:0.0952999031,RDW57506.1_hypothetical_protein_BP6252_13766_Coleophoma_cylindrospora:0.2292657773)70:0.0319592313,((KAJ2972419.1_hypothetical_protein_NQ176_g7170_Lecanicillium_fungicola:0.2632431468,KAJ2984308.1_hypothetical_protein_NQ176_g49_Lecanicillium_fungicola:0.2864868139)100:0.0827335544,((((KAJ2974538.1_hypothetical_protein_NQ176_g6001_Lecanicillium_fungicola:0.1745773307,KAJ2978703.1_hypothetical_protein_NQ176_g3672_Lecanicillium_fungicola:0.2298406528)100:0.1940623531,(KAJ2981390.1_hypothetical_protein_NQ176_g2049_Lecanicillium_fungicola:0.0938956990,KAJ2982047.1_hypothetical_protein_NQ176_g1643_Lecanicillium_fungicola:0.3040100567)73:0.0603473864)62:0.0354367347,(((KAJ2976377.1_hypothetical_protein_NQ176_g4987_Lecanicillium_fungicola:0.0775808074,KAJ2983334.1_hypothetical_protein_NQ176_g767_Lecanicillium_fungicola:0.1815117193)39:0.0390582715,KAJ2977601.1_hypothetical_protein_NQ176_g4278_Lecanicillium_fungicola:0.1432956893)100:0.0671577299,KAJ2983357.1_hypothetical_protein_NQ176_g752_Lecanicillium_fungicola:0.2553307686)73:0.0522141483)92:0.0731436769,KAJ2976681.1_hypothetical_protein_NQ176_g4806_Lecanicillium_fungicola:0.3233441234)75:0.0474474295)85:0.0552554730)97:0.0952587606,((RFU34102.1_hypothetical_protein_B7463_g2256__partial_Scytalidium_lignicola:0.4194222052,(XP_056042413.1_uncharacterized_protein_POJ06DRAFT_302815_Lipomyces_tetrasporus:0.0692760192,XP_056040064.1_uncharacterized_protein_POJ06DRAFT_278758_Lipomyces_tetrasporus:0.0570583430)100:0.2696794593)100:0.2938748316,KAH8911215.1_hypothetical_protein_BR93DRAFT_989890_Coniochaeta_sp._PMI_546:0.2163911874)96:0.0675175232)76:0.0378571025,KAJ2982196.1_hypothetical_protein_NQ176_g1538_Lecanicillium_fungicola:0.4015840569)98:0.6405199777,XP_013239773.1_hypothetical_protein_K437DRAFT_265500_Tilletiaria_anomala_UBC_951:1.3838003066)100:0.3829583189,((((((WP_024983465.1_hypothetical_protein_Brevibacillus_borstelensis:0.0044444312,WP_141334143.1_hypothetical_protein_Brevibacillus_borstelensis:0.0000027691)100:0.0290059460,((WP_243014664.1_hypothetical_protein__partial_Brevibacillus_borstelensis:0.0000010069,WP_279041626.1_hypothetical_protein_Brevibacillus_borstelensis:0.0000029973)100:0.0379375849,WP_311067703.1_hypothetical_protein_Brevibacillus_borstelensis:0.0221738616)100:0.0295635038)100:0.5138492588,WP_160299115.1_hypothetical_protein_Bacillus_alveayuensis:0.5220328878)100:0.1420619636,((((WP_078578014.1_hypothetical_protein_Salipaludibacillus_agaradhaerens:0.0136251853,UJW56592.1_hypothetical_protein_HXZ66_03775_Bacillus_sp._A116_S68:0.0000010069)99:0.0045231999,WP_257831025.1_hypothetical_protein_Salipaludibacillus_agaradhaerens:0.0000024761)100:0.6841568026,(((WP_098177088.1_hypothetical_protein_Peribacillus_butanolivorans:0.0043204061,WP_116821226.1_hypothetical_protein_Peribacillus_butanolivorans:0.0000010069)99:0.0106336679,(CAH0132926.1_hypothetical_protein_SRABI80_00197_Peribacillus_frigoritolerans:0.0049038718,(WP_230134333.1_hypothetical_protein__partial_Peribacillus_frigoritolerans:0.0000010069,WP_268935927.1_hypothetical_protein_Peribacillus_sp._AS_2:0.0000010069)94:0.0000026426)100:0.0244940635)100:0.3444164796,((WP_144458571.1_MULTISPECIES__hypothetical_protein_Bacillus:0.0043022497,WP_144523724.1_hypothetical_protein_Bacillus_pumilus:0.0045781138)100:0.0352241276,WP_289385437.1_hypothetical_protein_Bacillus_pumilus:0.0245103832)100:0.6082591031)100:0.4983832271)96:0.1462110924,WP_279022362.1_hypothetical_protein_Intestinibacter_bartlettii:1.6350427979)94:0.3771226879)94:0.3957649918,(((((((WP_061655969.1_hypothetical_protein_Bacillus_cereus:0.0041382533,((WP_088362843.1_hypothetical_protein_Bacillus_cereus:0.0124933383,(WP_263705000.1_hypothetical_protein__partial_Bacillus_thuringiensis:0.0276493949,MCU4844471.1_hypothetical_protein_OB992_10970_Bacillus_cereus:0.0041851311)99:0.0167730263)47:0.0000023367,WP_139848447.1_hypothetical_protein_Bacillus_cereus:0.0000028285)78:0.0041419902)27:0.0000020553,WP_097813720.1_hypothetical_protein_Bacillus_cereus:0.0041459100)17:0.0000010068,WP_097862620.1_hypothetical_protein_Bacillus_cereus:0.0000010069)12:0.0000020194,WP_098005982.1_hypothetical_protein_Bacillus_cereus:0.0041405999)72:0.0041449428,WP_242277089.1_hypothetical_protein_Bacillus_cereus_group_sp._BfR-BA-01446:0.0000020235)99:0.4200330519,WP_131848416.1_hypothetical_protein_Baia_soyae:0.8176764712)88:0.1313815608,(OOR71933.1_hypothetical_protein_BLX06_27740_Bacillus_cereus:0.1132004714,(((WP_078185947.1_MULTISPECIES__hypothetical_protein_Bacillus_cereus_group:0.0000029177,((WP_078187220.1_hypothetical_protein_Bacillus_cereus:0.0000020876,WP_127064359.1_hypothetical_protein_Bacillus_thuringiensis:0.0558752091)83:0.0092313702,(HDR3896923.1_TPA__hypothetical_protein_QCO91_005698_Bacillus_cereus:0.0093009355,MDA2638128.1_hypothetical_protein_PDQ79_26985_Bacillus_cereus:0.0046397459)82:0.0045838675)65:0.0000020423)92:0.0046024879,WP_197234764.1_hypothetical_protein__partial_Bacillus_cereus:0.0000010069)87:0.0000025164,WP_197235507.1_hypothetical_protein_Bacillus_cereus:0.0000021621)99:0.0342055137)100:1.0266269880)100:0.3398269296)99:0.3216987719,KAF2231454.1_hypothetical_protein_EV356DRAFT_451955_Viridothelium_virens:1.9801440261)100:0.4566856094)85:0.1289810003,((((((XP_018159699.1_hypothetical_protein_CH63R_06874_Colletotrichum_higginsianum_IMI_349063:0.0046280105,TIC90806.1_hypothetical_protein_CH35J_011465_Colletotrichum_higginsianum:0.0000010069)100:0.0092551502,TQN65124.1_hypothetical_protein_CSHISOI_10310_Colletotrichum_shisoi:0.0093838584)100:0.0032230384,KAJ0162388.1_hypothetical_protein_CTA2_4647_Colletotrichum_tanaceti:0.2969077260)100:0.1374755546,(((((XP_018756315.1_hypothetical_protein_FVEG_09444_Fusarium_verticillioides_7600:0.0228314663,KAF5978665.1_hypothetical_protein_FCOIX_5770_Fusarium_coicis:0.0238513331)86:0.0048042989,KAF5675576.1_hypothetical_protein_FDENT_9711_Fusarium_denticulatum:0.1072236508)89:0.0076276361,PNP74642.1_hypothetical_protein_FNYG_11978_Fusarium_nygamai:0.0057395301)100:0.0713016154,KAF4415336.1_hypothetical_protein_FACUT_13455__partial_Fusarium_acutatum:0.0125435483)100:0.0189070954,(KAF5243849.1_hypothetical_protein_FANTH_7978_Fusarium_anthophilum:0.0427107705,KAF5967135.1_putative_uracil_permease_Fusarium_bulbicola:0.0980421674)100:0.0232036332)100:0.0961081631)100:0.4375692420,(KAF1971989.1_hypothetical_protein_BU23DRAFT_599925_Bimuria_novae-zelandiae_CBS_107.79:0.5072013014,(KAF2672286.1_hypothetical_protein_BT63DRAFT_438112_Microthyrium_microscopicum:0.4058336664,KAH8662392.1_hypothetical_protein_BX600DRAFT_466313_Xylariales_sp._PMI_506:0.4403626272)100:0.2872041705)100:0.3452806527)100:0.4113922555,((KAB5515543.1_hypothetical_protein_GE09DRAFT_1196048_Coniochaeta_sp._2T2.1:0.0087405756,KAB5516981.1_hypothetical_protein_GE09DRAFT_1262908_Coniochaeta_sp._2T2.1:0.0274988440)100:0.8671559965,(KAF8861807.1_hypothetical_protein_BDZ45DRAFT_242718_Acephala_macrosclerotiorum:0.6003454355,XP_038736405.1_uncharacterized_protein_EAE97_002687_Botrytis_byssoidea:0.6963976315)100:0.5457444426)100:0.2090573450)100:1.0134165840)96:0.2409690779)68:0.0745284450)82:0.1550962456,(((((((((((((((((((((EGU82705.1_hypothetical_protein_FOXB_06760_Fusarium_oxysporum_f._sp._conglutinans_Fo5176:0.0000010069,((ENH63685.1_hypothetical_protein_FOC1_g10004293_Fusarium_oxysporum_f._sp._cubense_race_1:0.0085668613,SCO91542.1_uncharacterized_protein_FRV6_15670_Fusarium_oxysporum:0.0042788972)45:0.0000010068,KAK2694876.1_hypothetical_protein_QWA68_005566_Fusarium_oxysporum:0.0042850645)32:0.0000010068)20:0.0000010068,(KAH7217378.1_hypothetical_protein_BKA60DRAFT_648645_Fusarium_oxysporum:0.0043022925,WKT51851.1_hypothetical_protein_QSH57_002365_Fusarium_oxysporum_f._sp._vasinfectum:0.0000010069)21:0.0000010068)35:0.0000020546,KAJ4112884.1_hypothetical_protein_NW769_005905_Fusarium_oxysporum:0.0042899372)99:0.0042863266,(((TVY74249.1_hypothetical_protein_Focb16_v005146_Fusarium_oxysporum_f._sp._cubense:0.0000010069,KAK2667490.1_hypothetical_protein_RAB80_016681_Fusarium_oxysporum_f._sp._vasinfectum:0.0000010069)100:0.0173001037,KAH7466989.1_hypothetical_protein_FOMA001_g16122_Fusarium_oxysporum_f._sp._matthiolae:0.0042824016)27:0.0000029536,((XP_031059445.1_uncharacterized_protein_FOIG_10396_Fusarium_odoratissimum_NRRL_54006:0.0042894571,XP_031031144.2_uncharacterized_protein_FOBCDRAFT_245006_Fusarium_oxysporum_Fo47:0.0000029639)100:0.0042823335,KAH7194259.1_hypothetical_protein_DER44DRAFT_831650_Fusarium_oxysporum:0.0042879139)24:0.0000028404)26:0.0000024855)100:0.0042835679,RKL16071.1_hypothetical_protein_BFJ68_g5322_Fusarium_oxysporum:0.0087331735)36:0.0000029049,EXK36519.1_hypothetical_protein_FOMG_09692_Fusarium_oxysporum_f._sp._melonis_26406:0.0042811880)8:0.0000010068,((EWY82226.1_hypothetical_protein_FOYG_14341_Fusarium_oxysporum_NRRL_32931:0.0000028465,XP_046051743.1_uncharacterized_protein_BKA55DRAFT_561961_Fusarium_redolens:0.0267406195)86:0.0042763003,XP_018252383.1_hypothetical_protein_FOXG_13216_Fusarium_oxysporum_f._sp._lycopersici_4287:0.0042696702)25:0.0000024792)11:0.0000010068,PCD24736.1_hypothetical_protein_AU210_013851_Fusarium_oxysporum_f._sp._radicis-cucumerinum:0.0000010069)62:0.0000029428,(EWZ79759.1_hypothetical_protein_FOWG_16087_Fusarium_oxysporum_f._sp._lycopersici_MN25:0.0042669385,RKK98350.1_hypothetical_protein_BFJ71_g6702_Fusarium_oxysporum:0.0000010069)99:0.0042692553)95:0.0166668226,KAG7409159.1_hypothetical_protein_Forpe1208_v011599_Fusarium_oxysporum_f._sp._rapae:0.0071529547)82:0.0102958726,KAF4947163.1_hypothetical_protein_FGADI_10619_Fusarium_gaditjirri:0.0828101717)100:0.0082198328,((((((((((((KLO82295.1_Uncharacterized_protein_LW93_9486_Fusarium_fujikuroi:0.0000010069,((KLP13429.1_Uncharacterized_protein_LW94_5830_Fusarium_fujikuroi:0.0043488975,(KAG4255764.1_hypothetical_protein_FPRO03_04712_Fusarium_proliferatum:0.0043246082,KAG4267388.1_hypothetical_protein_FPRO04_12948_Fusarium_proliferatum:0.0043229145)100:0.0174894091)75:0.0043205679,(XP_031078456.1_uncharacterized_protein_FPRO_06946_Fusarium_proliferatum_ET1:0.0000029216,KAI1063915.1_hypothetical_protein_LB506_005741_Fusarium_annulatum:0.0043454282)100:0.0175575050)28:0.0000020607)23:0.0000029672,((KLO85203.1_Uncharacterized_protein_Y057_10757_Fusarium_fujikuroi:0.0043442925,VTT82862.1_unnamed_protein_product_Fusarium_fujikuroi:0.0043108449)66:0.0000020997,SCN92710.1_uncharacterized_protein_FFE2_07444_Fusarium_fujikuroi:0.0000020747)99:0.0043117464)39:0.0000029345,(KAI1035217.1_hypothetical_protein_LB504_006074_Fusarium_proliferatum:0.0263566427,KAF5720921.1_hypothetical_protein_FGLOB1_429_Fusarium_globosum:0.0043590528)63:0.0086653283)89:0.0043046080,XP_041677602.1_uncharacterized_protein_FMAN_06642_Fusarium_mangiferae:0.0043229495)48:0.0000020653,((KAI1012309.1_hypothetical_protein_LB503_004689_Fusarium_chuoi:0.0216976062,KAF5614631.1_hypothetical_protein_F25303_14058_Fusarium_sp._NRRL_25303:0.0091448127)42:0.0000020815,KAI1041051.1_hypothetical_protein_LB505_005871_Fusarium_chuoi:0.0086345104)97:0.0086461073)89:0.0043057358,(((((XP_018760194.1_hypothetical_protein_FVEG_12315_Fusarium_verticillioides_7600:0.0043064605,XP_044680955.1_hypothetical_protein_J7337_007662_Fusarium_musae:0.0129675091)96:0.0042631777,RBQ64831.1_hypothetical_protein_FVER14953_12315_Fusarium_verticillioides:0.0000022627)96:0.0043422772,RBQ98620.1_hypothetical_protein_FVER53263_12315_Fusarium_verticillioides:0.0172264869)100:0.0262151419,KAF5582975.1_hypothetical_protein_FPANT_8310_Fusarium_pseudoanthophilum:0.0130116820)99:0.0042043618,KAF5987229.1_hypothetical_protein_FCOIX_1084_Fusarium_coicis:0.0264690612)99:0.0043839292)82:0.0043280350,((KAF5252801.1_hypothetical_protein_FANTH_2125_Fusarium_anthophilum:0.0000010069,KAF5550701.1_hypothetical_protein_FMEXI_3660_Fusarium_mexicanum:0.0137786172)98:0.0086576508,KAF5669481.1_hypothetical_protein_FCIRC_9250_Fusarium_circinatum:0.0043502238)100:0.0086514549)83:0.0000020100,(KAF4422134.1_hypothetical_protein_FACUT_10743_Fusarium_acutatum:0.0043114496,((KAF4495894.1_hypothetical_protein_FAGAP_7971_Fusarium_agapanthi:0.0239892051,XP_036532469.1_uncharacterized_protein_FSUBG_12060_Fusarium_subglutinans:0.0218211107)100:0.0040739298,KAF5987554.1_hypothetical_protein_FBULB1_1943_Fusarium_bulbicola:0.0042979603)100:0.0172894228)96:0.0129795682)85:0.0043232629,(KAF5565908.1_hypothetical_protein_FNAPI_1457_Fusarium_napiforme:0.0173638347,(KAF5603223.1_hypothetical_protein_FPCIR_1419_Fusarium_pseudocircinatum:0.0043158450,KAF5683571.1_hypothetical_protein_FDENT_7183_Fusarium_denticulatum:0.0043102064)100:0.0173807729)24:0.0000029652)46:0.0043412281,(KAF5722382.1_hypothetical_protein_FMUND_2894_Fusarium_mundagurra:0.0086435640,XP_037200594.1_uncharacterized_protein_FTJAE_12409_Fusarium_tjaetaba:0.0306000488)11:0.0000020901)44:0.0000021483,PNP76541.1_hypothetical_protein_FNYG_09960_Fusarium_nygamai:0.0130319537)88:0.0043251063,((KAF5547554.1_hypothetical_protein_FPHYL_10143_Fusarium_phyllophilum:0.0262743576,KAG5749094.1_hypothetical_protein_H9Q70_008254_Fusarium_xylarioides:0.0043113740)55:0.0000026080,KAG5758416.1_hypothetical_protein_H9Q72_013441_Fusarium_xylarioides:0.0000010069)33:0.0000020640)90:0.0102128887)100:0.0368888151,KAF9773224.1_hypothetical_protein_IL306_008997_Fusarium_sp._DS_682:0.0266286617)99:0.0281075482,KAF4335458.1_hypothetical_protein_FBEOM_10695_Fusarium_beomiforme:0.0581304368)99:0.0565195391,KAF4445910.1_hypothetical_protein_F53441_10381_Fusarium_austroafricanum:0.1067228639)100:0.1087158765,(EXL39644.1_hypothetical_protein_FOCG_17756_Fusarium_oxysporum_f._sp._radicis-lycopersici_26381:0.1692203129,((KIL89185.1_hypothetical_protein_FAVG1_07579_Fusarium_avenaceum:0.0485386702,(KAH6964526.1_hypothetical_protein_DER45DRAFT_626896_Fusarium_avenaceum:0.0000010069,KAI6772939.1_hypothetical_protein_HG530_003897_Fusarium_avenaceum:0.0040807989)100:0.0735877529)99:0.0262434735,CAJ0553242.1_Ff.00g117540.m01.CDS01_Fusarium_sp._VM40:0.0224720233)99:0.1242820466)100:0.2307136519)100:0.0935545294,((KAF4467413.1_hypothetical_protein_FALBO_5707_Fusarium_albosuccineum:0.0103564125,KAF5011335.1_hypothetical_protein_FDECE_2553_Fusarium_decemcellulare:0.0130341543)100:0.1562229632,KAJ3537139.1_hypothetical_protein_NM208_g6439_Fusarium_decemcellulare:0.4097068312)100:0.0728766920)100:0.2342751954,(EXF75674.1_hypothetical_protein_CFIO01_04607_Colletotrichum_fioriniae_PJ7:0.0132218895,((((KXH24952.1_hypothetical_protein_CSIM01_10007_Colletotrichum_simmondsii:0.0089960761,XP_035336845.1_uncharacterized_protein_HER10_EVM0000929_Colletotrichum_scovillei:0.0180525264)22:0.0000010068,(((((KAI3557868.1_hypothetical_protein_CABS02_02050_Colletotrichum_abscissum:0.0815926814,(KAK1450615.1_hypothetical_protein_CCUS01_02071_Colletotrichum_cuscutae:0.0000010069,XP_060355920.1_uncharacterized_protein_CPAR01_00773_Colletotrichum_paranaense:0.0033797288)43:0.0000014226)82:0.0010943483,(XP_060306686.1_uncharacterized_protein_CCOS01_14712_Colletotrichum_costaricense:0.0044803963,XP_060382717.1_acyl-protein_thioesterase_Colletotrichum_tamarilloi:0.0051383640)39:0.0000010068)26:0.0000010068,XP_060402588.1_uncharacterized_protein_CABS01_07726_Colletotrichum_abscissum:0.0000010069)47:0.0000025447,(XP_049150335.1_uncharacterized_protein_CLUP02_14258_Colletotrichum_lupini:0.0000010069,KAK1701667.1_hypothetical_protein_BDP67DRAFT_423687_Colletotrichum_lupini:0.0000010069)99:0.0135605261)100:0.0135581624,XP_060361797.1_uncharacterized_protein_BDZ83DRAFT_630968_Colletotrichum_acutatum:0.0094116836)85:0.0000010068)34:0.0000028243,((KXH53285.1_hypothetical_protein_CSAL01_01933_Colletotrichum_salicis:0.0192700024,(XP_060430465.1_uncharacterized_protein_BDP55DRAFT_661275_Colletotrichum_godetiae:0.0268079281,XP_060440087.1_uncharacterized_protein_BDP81DRAFT_399043_Colletotrichum_phormii:0.0091315251)100:0.0091318552)100:0.2510442128,KXH61848.1_hypothetical_protein_CNYM01_09043_Colletotrichum_nymphaeae_SA-01:0.0051891394)92:0.0129258553)99:0.0447362376,XP_053050763.1_uncharacterized_protein_COL516b_004702_Colletotrichum_fioriniae:0.0197647211)99:0.0293597824)100:1.1884959920)100:0.3940472317,(((XP_007719009.1_hypothetical_protein_COCCADRAFT_113643_Bipolaris_zeicola_26-R-13:0.6878778181,(((((((KAJ2975367.1_hypothetical_protein_NQ176_g5558_Lecanicillium_fungicola:0.1009014381,KAJ2983999.1_hypothetical_protein_NQ176_g285_Lecanicillium_fungicola:0.1876122312)100:0.0680616123,KAJ2979304.1_hypothetical_protein_NQ176_g3339_Lecanicillium_fungicola:0.1765013728)100:0.1148800990,KAJ2977823.1_hypothetical_protein_NQ176_g4157_Lecanicillium_fungicola:0.2507904921)76:0.0382048464,KAJ2975388.1_hypothetical_protein_NQ176_g5549_Lecanicillium_fungicola:0.2581888328)82:0.1213651926,KAJ2981661.1_hypothetical_protein_NQ176_g1883_Lecanicillium_fungicola:0.3777075031)84:0.1136587651,KAJ2983351.1_hypothetical_protein_NQ176_g755_Lecanicillium_fungicola:0.5237453624)100:0.2143846875,KAJ5854279.1_hypothetical_protein_N7534_006822_Penicillium_rubens:0.4298126574)100:0.1746102937)100:0.1666637564,((((KAJ2971789.1_hypothetical_protein_NQ176_g7527_Lecanicillium_fungicola:0.2034095863,KAJ2976130.1_hypothetical_protein_NQ176_g5129_Lecanicillium_fungicola:0.1279739878)97:0.0206372920,((KAJ2973951.1_hypothetical_protein_NQ176_g6309_Lecanicillium_fungicola:0.7335098493,KAJ2974905.1_hypothetical_protein_NQ176_g5810_Lecanicillium_fungicola:0.1743751500)61:0.1565784243,(KAJ2981397.1_hypothetical_protein_NQ176_g2054_Lecanicillium_fungicola:0.4003950297,KAJ2983916.1_hypothetical_protein_NQ176_g348_Lecanicillium_fungicola:0.3066324900)59:0.1562291637)97:0.1605920468)100:0.0667417583,KAJ2981450.1_hypothetical_protein_NQ176_g2013_Lecanicillium_fungicola:0.2685530378)100:0.0590622585,KAJ2980939.1_hypothetical_protein_NQ176_g2334_Lecanicillium_fungicola:0.2282897045)100:0.4326414924)100:0.1759802837,(KAJ2977295.1_hypothetical_protein_NQ176_g4453_Lecanicillium_fungicola:0.2082106680,KAJ2983534.1_hypothetical_protein_NQ176_g620_Lecanicillium_fungicola:0.2617611950)100:1.3354811840)91:0.0745879575)92:0.1526727281,(((((KFA69249.1_hypothetical_protein_S40285_09310_Stachybotrys_chlorohalonata_IBT_40285:1.1996512032,KAF2031971.1_hypothetical_protein_EK21DRAFT_87584_Setomelanomma_holmii:0.6464803328)100:0.2729229464,KAI1380497.1_hypothetical_protein_F4677DRAFT_441811_Hypoxylon_crocopeplum:0.9720194820)100:0.3089913833,(XP_014169423.1_hypothetical_protein_CMQ_9_Grosmannia_clavigera_kw1407:0.7601063592,KAG4436441.1_hypothetical_protein_IFR05_008075_Cadophora_sp._M221:1.2237085938)100:0.2550487261)100:0.3287824601,KAJ9134266.1_hypothetical_protein_NKR23_g10178_Pleurostoma_richardsiae:0.9383966933)100:0.1496296786,KAE9362602.1_hypothetical_protein_N431DRAFT_524905_Stipitochalara_longipes_BDJ:1.0742513842)62:0.1136975530)100:0.2020325850,KAJ2979538.1_hypothetical_protein_NQ176_g3187_Lecanicillium_fungicola:1.0765838368)100:0.2303505452)81:0.2795974917,((((((((((((((XP_001540739.1_conserved_hypothetical_protein_Histoplasma_mississippiense__nom._inval._:0.0646837432,XP_045291537.1_uncharacterized_protein_HCBG_00512_Histoplasma_capsulatum_G186AR:0.0049469233)100:0.0014224514,KAG5289744.1_hypothetical_protein_I7I48_09158_Histoplasma_ohiense__nom._inval._:0.0186646824)100:0.0892212447,(((((XP_002624764.1_uncharacterized_protein_BDBG_04628_Blastomyces_gilchristii_SLH14081:0.0099741742,EGE79029.1_hypothetical_protein_BDDG_01967_Blastomyces_dermatitidis_ATCC_18188:0.0000010069)79:0.0000010068,XP_045274100.1_uncharacterized_protein_BDCG_01695_Blastomyces_dermatitidis_ER-3:0.0049820982)100:0.0253759207,OJD26737.1_hypothetical_protein_ACJ73_01876_Blastomyces_percursus:0.0302372677)100:0.0439358121,KLJ12615.1_hypothetical_protein_EMPG_09506_Blastomyces_silverae:0.0176572491)100:0.0210266667,PGH09275.1_hypothetical_protein_GX51_00717_Blastomyces_parvus:0.0637439716)100:0.0294614428)91:0.0169296763,(OAX82456.1_hypothetical_protein_ACJ72_03188_Emergomyces_africanus:0.0416874066,OJD16326.1_hypothetical_protein_AJ78_03495_Emergomyces_pasteurianus_Ep9510:0.0473508690)70:0.0235836709)68:0.0193983892,(KKZ61062.1_hypothetical_protein_EMCG_00640_Emmonsia_crescens_UAMH_3008:0.0000024394,PGH35852.1_hypothetical_protein_GX50_01310_Emmonsia_crescens:0.0200631063)100:0.0652619192)95:0.0495003518,(XP_002792492.1_hypothetical_protein_PAAG_05774_Paracoccidioides_lutzii_Pb01:0.0242633637,(EEH16256.2_hypothetical_protein_PABG_06343_Paracoccidioides_brasiliensis_Pb03:0.0000010069,XP_010762975.1_uncharacterized_protein_PADG_07611_Paracoccidioides_brasiliensis_Pb18:0.0048519932)100:0.0052068833)100:0.0793481536)100:0.5773471434,(((((((((((((((((((EGU77492.1_hypothetical_protein_FOXB_12004_Fusarium_oxysporum_f._sp._conglutinans_Fo5176:0.0000010069,((ENH73359.1_hypothetical_protein_FOC1_g10008844_Fusarium_oxysporum_f._sp._cubense_race_1:0.0053666708,KAJ4038952.1_hypothetical_protein_NW758_008800_Fusarium_oxysporum:0.0107271401)41:0.0000010068,EXL41765.1_hypothetical_protein_FOCG_15926_Fusarium_oxysporum_f._sp._radicis-lycopersici_26381:0.0053528281)33:0.0000010068)24:0.0000010068,(((EXK30651.1_hypothetical_protein_FOMG_13434_Fusarium_oxysporum_f._sp._melonis_26406:0.0053580606,XP_018257176.1_hypothetical_protein_FOXG_16559_Fusarium_oxysporum_f._sp._lycopersici_4287:0.0000010069)97:0.0107000695,TVY68135.1_hypothetical_protein_Focb16_v002944_Fusarium_oxysporum_f._sp._cubense:0.0053617173)8:0.0000022931,(SCO90308.1_uncharacterized_protein_FRV6_14436_Fusarium_oxysporum:0.0053503200,KAK2689458.1_hypothetical_protein_QWA68_011872_Fusarium_oxysporum:0.0053636148)11:0.0000022415)11:0.0000010068)6:0.0000010068,(((RKK12544.1_hypothetical_protein_BFJ65_g14398_Fusarium_oxysporum_f._sp._cepae:0.0053184403,XP_031033017.2_uncharacterized_protein_FOBCDRAFT_145307_Fusarium_oxysporum_Fo47:0.0000027766)99:0.0108108421,(XP_031054262.1_uncharacterized_protein_FOIG_14830_Fusarium_odoratissimum_NRRL_54006:0.0053518511,KAH7195396.1_hypothetical_protein_DER44DRAFT_874058_Fusarium_oxysporum:0.0054459057)98:0.0053567298)61:0.0000022298,WKT51409.1_hypothetical_protein_QSH57_016379_Fusarium_oxysporum_f._sp._vasinfectum:0.0107260926)9:0.0000028323)6:0.0000029141,EWY84099.1_hypothetical_protein_FOYG_13876_Fusarium_oxysporum_NRRL_32931:0.0107812920)16:0.0000022185,(EXK82794.1_hypothetical_protein_FOQG_12908_Fusarium_oxysporum_f._sp._raphani_54005:0.0000022244,KAJ4038250.1_hypothetical_protein_NW763_013311_Fusarium_oxysporum:0.0053607356)100:0.0053574679)100:0.0112867458,((((((((((KLO90592.1_uncharacterized_protein_LW93_11012_Fusarium_fujikuroi:0.0053507569,((((XP_023436413.1_uncharacterized_protein_FFUJ_10383_Fusarium_fujikuroi_IMI_58289:0.0000010069,VTT64750.1_unnamed_protein_product_Fusarium_fujikuroi:0.0053725806)100:0.0053507828,KAG4293261.1_hypothetical_protein_FPRO06_12749_Fusarium_proliferatum:0.0053560826)65:0.0000010068,XP_031084676.1_uncharacterized_protein_FPRO_13894_Fusarium_proliferatum_ET1:0.0000010069)64:0.0000010068,KAF5708581.1_hypothetical_protein_FGLOB1_6329_Fusarium_globosum:0.0053528875)81:0.0000010068)100:0.0218760488,(SCV47100.1_uncharacterized_protein_FFB14_09622_Fusarium_fujikuroi:0.0107821299,(KAF5615978.1_hypothetical_protein_F25303_13658_Fusarium_sp._NRRL_25303:0.0053999078,(KAI1032585.1_hypothetical_protein_LB503_012655_Fusarium_chuoi:0.0109017804,KAI1042126.1_hypothetical_protein_LB505_007257_Fusarium_chuoi:0.0163367527)100:0.0052833913)99:0.0054160395)98:0.0052699042)96:0.0108295533,(XP_041683134.1_uncharacterized_protein_FMAN_13251_Fusarium_mangiferae:0.0000020938,KAI1014381.1_hypothetical_protein_LB504_012144_Fusarium_proliferatum:0.0053125632)98:0.0000022954)94:0.0107073844,KAF5649339.1_hypothetical_protein_F52700_612_Fusarium_sp._NRRL_52700:0.0216041452)94:0.0053711815,((((KAF5235631.1_hypothetical_protein_FANTH_11650_Fusarium_anthophilum:0.0053891306,KAF5982458.1_hypothetical_protein_FBULB1_4306_Fusarium_bulbicola:0.0054141710)100:0.0107968915,KAF5689298.1_hypothetical_protein_FCIRC_1402_Fusarium_circinatum:0.0000027832)100:0.0199805536,KAF5552849.1_hypothetical_protein_FMEXI_2628_Fusarium_mexicanum:0.0263697118)100:0.0078678104,KAF5562489.1_hypothetical_protein_FPHYL_5683_Fusarium_phyllophilum:0.0341652011)84:0.0000020387)93:0.0068267633,KAF5710937.1_hypothetical_protein_FMUND_9288_Fusarium_mundagurra:0.0214742468)61:0.0000025170,(KAF4430519.1_hypothetical_protein_FACUT_8886_Fusarium_acutatum:0.0053664683,(KAG5748421.1_hypothetical_protein_H9Q70_008922_Fusarium_xylarioides:0.0000010069,KAG5762617.1_hypothetical_protein_H9Q72_009281_Fusarium_xylarioides:0.0054347695)100:0.0163765709)57:0.0053214487)57:0.0068638751,PNP76092.1_hypothetical_protein_FNYG_10650_Fusarium_nygamai:0.0107785784)78:0.0070671546,((((((XP_018761917.1_hypothetical_protein_FVEG_13677_Fusarium_verticillioides_7600:0.0159422704,XP_044674730.1_hypothetical_protein_J7337_012287_Fusarium_musae:0.0000022659)98:0.0106171363,RBQ89697.1_hypothetical_protein_FVER53263_13677_Fusarium_verticillioides:0.0000010069)76:0.0000026667,(RBQ72322.1_hypothetical_protein_FVER14953_13677_Fusarium_verticillioides:0.0000022644,RBR09889.1_hypothetical_protein_FVER53590_13677_Fusarium_verticillioides:0.0159371665)100:0.0052930342)88:0.0106813693,KAF5575998.1_hypothetical_protein_FPCIR_12843_Fusarium_pseudocircinatum:0.1604842908)89:0.0109686849,KAF5550412.1_hypothetical_protein_FNAPI_7747_Fusarium_napiforme:0.0076046624)81:0.0125177917,XP_037199547.1_uncharacterized_protein_FTJAE_13432_Fusarium_tjaetaba:0.0108415839)75:0.0128943122)44:0.0054306643,(KAF5597193.1_hypothetical_protein_FPANT_4139_Fusarium_pseudoanthophilum:0.0215140566,KAF5681853.1_hypothetical_protein_FDENT_7920_Fusarium_denticulatum:0.0326853993)40:0.0000024140)98:0.0277816027)32:0.0000026028,(KAG7404706.1_hypothetical_protein_Forpe1208_v014739_Fusarium_oxysporum_f._sp._rapae:0.0053956709,KAI7762634.1_hypothetical_protein_LZL87_008980_Fusarium_oxysporum:0.0000023775)100:0.0054123583)26:0.0000025665,KAH7154502.1_hypothetical_protein_DER46DRAFT_512034_Fusarium_sp._MPI-SDFR-AT-0072:0.0108095689)86:0.0055181735,KAF4960387.1_hypothetical_protein_FGADI_1034_Fusarium_gaditjirri:0.0164628060)100:0.0318015429,XP_046045901.1_uncharacterized_protein_BKA55DRAFT_596720_Fusarium_redolens:0.0233425719)100:0.0339142807,((((KIL90242.1_hypothetical_protein_FAVG1_05972_Fusarium_avenaceum:0.0331187924,KAH6952889.1_hypothetical_protein_DER45DRAFT_574525_Fusarium_avenaceum:0.0485856293)98:0.0055972083,(KAI6776548.1_hypothetical_protein_HG530_000493_Fusarium_avenaceum:0.0418288187,CAJ0550833.1_Ff.00g107630.m01.CDS01_Fusarium_sp._VM40:0.0154891172)98:0.0181973536)100:0.0270686353,KAH7242089.1_hypothetical_protein_BKA59DRAFT_456662_Fusarium_tricinctum:0.0119157914)100:0.0417215794,SPJ71903.1_uncharacterized_protein_FTOL_01631_Fusarium_torulosum:0.0068333424)100:0.0662588173)99:0.0308147747,(((((((((EYB34257.1_hypothetical_protein_FG05_01754_Fusarium_graminearum:0.0000021892,XP_011317590.1_hypothetical_protein_FGSG_01754_Fusarium_graminearum_PH-1:0.0053377276)100:0.0053387269,PTD11274.1_hypothetical_protein_FCULG_00004504_Fusarium_culmorum:0.0053237444)99:0.0047272585,(KAF0644725.1_hypothetical_protein_FPSE5266_11399_Fusarium_pseudograminearum:0.0053294904,UZP34368.1_hypothetical_protein_NXS19_002184_Fusarium_pseudograminearum:0.0000010069)99:0.0064045747)100:0.0068852245,(XP_009262791.1_hypothetical_protein_FPSE_11399_Fusarium_pseudograminearum_CS3096:0.0106719603,(KAF5246856.1_hypothetical_protein_FAUST_1041_Fusarium_austroamericanum:0.0106674198,QPC76250.1_hypothetical_protein_HYE68_007002_Fusarium_pseudograminearum:0.0000010069)17:0.0000022193)98:0.0033597614)100:0.0304522180,(KPA36469.1_hypothetical_protein_FLAG1_10762_Fusarium_langsethiae:0.0086263163,RGP72497.1_hypothetical_protein_FSPOR_2708_Fusarium_sporotrichioides:0.0073034450)100:0.0134285675)46:0.0288062664,XP_025589310.1_uncharacterized_protein_FVRRES_02102_Fusarium_venenatum:0.0354899390)97:0.0174397913,XP_044712372.1_hypothetical_protein_FPOAC1_001868_Fusarium_poae:0.0711357243)97:0.0388190724,RGP74477.1_hypothetical_protein_FLONG3_6036_Fusarium_longipes:0.1258266561)100:0.0333338044,(KAF4449674.1_hypothetical_protein_F53441_7074_Fusarium_austroafricanum:0.1013145046,(KAF4997581.1_hypothetical_protein_FGRMN_3786_Fusarium_graminum:0.0171280631,KAF5679409.1_hypothetical_protein_FHETE_826_Fusarium_heterosporum:0.0359122449)100:0.0941960376)100:0.1128703362)91:0.0260062139)91:0.0424643510,KAF4334624.1_hypothetical_protein_FBEOM_11548_Fusarium_beomiforme:0.0199111008)81:0.0194327945,KAF9770701.1_hypothetical_protein_IL306_011689_Fusarium_sp._DS_682:0.0235199702)82:0.0391876126,((((RFN50699.1_hypothetical_protein_FIE12Z_4937_Fusarium_flagelliforme:0.0110238451,XP_045977694.1_uncharacterized_protein_B0J16DRAFT_405769_Fusarium_flagelliforme:0.0110394460)100:0.0165000618,KAJ4123255.1_hypothetical_protein_NW768_009789_Fusarium_equiseti:0.0110546345)100:0.0109766092,CAG7558909.1_unnamed_protein_product_Fusarium_equiseti:0.0000024455)100:0.0223272842,(KAI1052641.1_hypothetical_protein_LB507_009909_Fusarium_sp._FIESC_RH6:0.0054647536,KAJ4011145.1_hypothetical_protein_NW766_007783_Fusarium_irregulare:0.0000025277)98:0.0162703334)100:0.1244070538)97:0.1041134220,(KAG7410551.1_hypothetical_protein_Forpe1208_v010690_Fusarium_oxysporum_f._sp._rapae:0.0053074907,KAH7143321.1_hypothetical_protein_DER46DRAFT_673546_Fusarium_sp._MPI-SDFR-AT-0072:0.0000029185)100:0.1629682333)100:0.1535977157,(((((((((((EYB34278.1_hypothetical_protein_FG05_01776_Fusarium_graminearum:0.0000010069,KAI6770688.1_hypothetical_protein_HG531_009543_Fusarium_graminearum:0.0000029663)91:0.0000021726,(XP_011317616.1_hypothetical_protein_FGSG_01776_Fusarium_graminearum_PH-1:0.0000021303,CAF3475748.1_unnamed_protein_product_Fusarium_graminearum:0.0000020254)100:0.0054785581)100:0.0600062351,(QPC76266.1_hypothetical_protein_HYE68_007018_Fusarium_pseudograminearum:0.0052824371,UZP34397.1_hypothetical_protein_NXS19_002213_Fusarium_pseudograminearum:0.0052617037)97:0.0000025776)100:0.0231306180,XP_009262769.1_hypothetical_protein_FPSE_11377_Fusarium_pseudograminearum_CS3096:0.0123952321)99:0.0131133240,PTD13539.1_hypothetical_protein_FCULG_00004523_Fusarium_culmorum:0.0453173175)99:0.0081892115,KAF5246875.1_hypothetical_protein_FAUST_1060_Fusarium_austroamericanum:0.0105670971)98:0.0053709707,PCD38783.1_hypothetical_protein_FGRA07_00054_Fusarium_graminearum:0.0000026865)99:0.0618059397,XP_044712389.1_hypothetical_protein_FPOAC1_001885_Fusarium_poae:0.0944808127)87:0.0318045497,RGP72475.1_hypothetical_protein_FSPOR_2686_Fusarium_sporotrichioides:0.1151405715)97:0.1256148594,(((XP_031020945.1_uncharacterized_protein_FIESC28_00854_Fusarium_coffeatum:0.0220422584,KAJ4014181.1_hypothetical_protein_NW766_006433_Fusarium_irregulare:0.0261011633)100:0.0108181940,XP_045989976.1_uncharacterized_protein_B0J16DRAFT_392044_Fusarium_flagelliforme:0.0433185588)100:0.2012217315,KAJ4130278.1_hypothetical_protein_NW768_007261_Fusarium_equiseti:0.0661583191)100:0.1374016820)28:0.0594842875,((((KIL87241.1_hypothetical_protein_FAVG1_09799_Fusarium_avenaceum:0.0220062281,(KAH6962758.1_hypothetical_protein_DER45DRAFT_551820_Fusarium_avenaceum:0.0000020915,KAI6765399.1_hypothetical_protein_HG530_006469_Fusarium_avenaceum:0.0053466191)100:0.0162405356)99:0.0057594708,CAJ0554973.1_Ff.00g134860.m01.CDS01_Fusarium_sp._VM40:0.1975102068)54:0.0051147378,KAH7250919.1_hypothetical_protein_BKA59DRAFT_392471_Fusarium_tricinctum:0.0329895559)54:0.0111606641,KAG5655599.1_hypothetical_protein_KAF25_003936_Fusarium_avenaceum:0.0108134937)100:0.3486505803)100:0.0717732981)99:0.0882486041,(((RSL61372.1_hypothetical_protein_CEP53_005100_Fusarium_sp._AF-6:0.0211154796,(RSM14089.1_hypothetical_protein_CDV31_005551_Fusarium_ambrosium:0.0000022976,RTE75577.1_hypothetical_protein_BHE90_009962_Fusarium_euwallaceae:0.0371541257)90:0.0052149401)98:0.0000020366,(RSL75727.1_hypothetical_protein_CEP51_010602_Fusarium_floridanum:0.0052111446,RSL92123.1_hypothetical_protein_CEP52_014019_Fusarium_oligoseptatum:0.0000010069)100:0.0157275521)100:0.1440412057,((KAF4471381.1_hypothetical_protein_FALBO_1702_Fusarium_albosuccineum:0.0436579748,CAJ0538528.1_Ff.00g065890.m01.CDS01_Fusarium_sp._VM40:0.2849085386)100:0.0316219179,KAF5008712.1_hypothetical_protein_FDECE_5020_Fusarium_decemcellulare:0.0113054733)100:0.1592590737)100:0.1457645032)99:0.0806077289,(((KPM46457.1_hypothetical_protein_AK830_g204_Neonectria_ditissima:0.1608264047,(KAH6962638.1_hypothetical_protein_BKA56DRAFT_598006_Ilyonectria_sp._MPI-CAGE-AT-0026:0.0000022681,(KAH7020247.1_hypothetical_protein_EDB80DRAFT_677177_Ilyonectria_destructans:0.0353641187,XP_046099430.1_uncharacterized_protein_BGZ61DRAFT_428354_Ilyonectria_robusta:0.0000023039)100:0.0058327109)100:0.1549869821)30:0.0396189105,(KAF7555242.1_hypothetical_protein_G7Z17_g2307_Cylindrodendrum_hubeiense:0.2419685364,KAH9908200.1_hypothetical_protein_F4778DRAFT_720748_Xylariomycetidae_sp._FL2044:0.5125480304)43:0.0700486595)36:0.0382285214,(KAH7120478.1_hypothetical_protein_EDB81DRAFT_847798_Dactylonectria_macrodidyma:0.0494758422,KAH7139765.1_hypothetical_protein_B0J13DRAFT_638734_Dactylonectria_estremocensis:0.0306402682)100:0.0701490147)99:0.1657452619)99:0.0534532003)100:0.1727866077,KAI5456847.1_hypothetical_protein_BGZ63DRAFT_408319_Mariannaea_sp._PMI_226:0.6743200969)100:0.5578007792,KAG9240340.1_hypothetical_protein_BJ878DRAFT_526623_Calycina_marina:0.4859677847)4:0.0371850318,(((((EXF85508.1_hypothetical_protein_CFIO01_10803_Colletotrichum_fioriniae_PJ7:0.0279065447,KXH33324.1_hypothetical_protein_CSIM01_03238_Colletotrichum_simmondsii:0.0219688270)100:0.0144399795,KAG7054338.1_hypothetical_protein_JMJ77_0001405_Colletotrichum_scovillei:0.0174342287)99:0.0307830145,((KXH50569.1_hypothetical_protein_CSAL01_11740_Colletotrichum_salicis:0.0259934072,XP_060439214.1_uncharacterized_protein_BDP81DRAFT_439829_Colletotrichum_phormii:0.0262177628)100:0.0023238946,XP_060425099.1_uncharacterized_protein_BDP55DRAFT_732527_Colletotrichum_godetiae:0.0346639530)100:0.0720747113)99:0.0458942043,((KAI3538663.1_hypothetical_protein_CSPX01_09407_Colletotrichum_filicis:0.0105721227,KAK1454706.1_hypothetical_protein_CMEL01_03466_Colletotrichum_melonis:0.0159764763)90:0.0052687732,((KAK1462457.1_hypothetical_protein_CCUS01_08644_Colletotrichum_cuscutae:0.0052914685,(XP_060314141.1_uncharacterized_protein_CCOS01_06272_Colletotrichum_costaricense:0.0000010069,XP_060392751.1_uncharacterized_protein_CABS01_03457_Colletotrichum_abscissum:0.0052811028)100:0.0052886574)77:0.0000020857,(XP_060356943.1_uncharacterized_protein_CPAR01_01798_Colletotrichum_paranaense:0.0053118363,XP_060376212.1_uncharacterized_protein_CTAM01_13157_Colletotrichum_tamarilloi:0.0053111624)98:0.0052780497)98:0.0052819125)80:0.0000025314)92:0.0089698752,KAK0382288.1_hypothetical_protein_CLIM01_00436_Colletotrichum_limetticola:0.0068655430)100:0.8162252626)15:0.1219932670,KAJ2981307.1_hypothetical_protein_NQ176_g2100_Lecanicillium_fungicola:0.4562182427)97:0.1909999809,((KAI5081312.1_hypothetical_protein_GOP47_0004495_Adiantum_capillus-veneris:0.2538575832,(MCO5568161.1_hypothetical_protein_L7F22_021858_Adiantum_nelumboides:0.0401115321,MCO5602774.1_hypothetical_protein_L7F22_056912_Adiantum_nelumboides:0.0605108995)100:0.1255714733)100:0.2002354394,KAJ7517662.1_hypothetical_protein_O6H91_21G034000_Diphasiastrum_complanatum:0.4699937733)98:0.1747450568)98:1.1804085200,XP_049265816.1_uncharacterized_protein_J8A68_000790_Candida_subhashii:2.0882695777)86:0.2242742935,(((((((((XP_003000052.1_predicted_protein_Verticillium_alfalfae_VaMs.102:0.0000021677,(((XP_009656760.1_uncharacterized_protein_VDAG_09504_Verticillium_dahliae_VdLs.17:0.0000010069,((CRK16427.1_hypothetical_protein_BN1708_011767__partial_Verticillium_longisporum:0.0000020665,CRK34645.1_hypothetical_protein_BN1723_014890__partial_Verticillium_longisporum:0.1636802567)100:0.0106487408,KAG7115205.1_hypothetical_protein_HYQ44_007723_Verticillium_longisporum:0.0000010069)99:0.0106549284)69:0.0000010068,KAF3353230.1_hypothetical_protein_VdG1_08487_Verticillium_dahliae_VDG1:0.0103266173)99:0.0215984043,(CRK18096.1_hypothetical_protein_BN1723_011498__partial_Verticillium_longisporum:0.0000020691,(KAG7116401.1_hypothetical_protein_HYQ44_007020_Verticillium_longisporum:0.0000021959,KAG7148969.1_hypothetical_protein_HYQ46_002127_Verticillium_longisporum:0.0100645767)97:0.0100931474)99:0.0209301642)92:0.0093467195)83:0.0000029286,XP_028496141.1_uncharacterized_protein_D7B24_005298_Verticillium_nonalfalfae:0.0189925087)100:0.5939902072,KAH7119936.1_hypothetical_protein_B0J11DRAFT_534908_Dendryphion_nanum:0.3419288728)97:0.2183598922,(KAF6802210.1_hypothetical_protein_CSOJ01_11751_Colletotrichum_sojae:0.0152293894,KAF6822230.1_hypothetical_protein_CPLU01_12148_Colletotrichum_plurivorum:0.0295466004)100:0.6228017566)100:0.2465036886,(PSK53113.1_hypothetical_protein_B9Z65_3313_Elsinoe_australis:0.0588804824,TKX25428.1_hypothetical_protein_C1H76_2076_Elsinoe_australis:0.0130362789)100:0.7637872879)100:0.2881830251,((PSK33493.1_hypothetical_protein_B9Z65_7380_Elsinoe_australis:0.0749440924,TKX18879.1_hypothetical_protein_C1H76_8962_Elsinoe_australis:0.0634633334)100:0.4630005633,KAF2153612.1_hypothetical_protein_K461DRAFT_312943_Myriangium_duriaei_CBS_260.36:0.3863332693)100:0.5403126766)99:0.0933359203,((BEI87225.1_hypothetical_protein_CcaverHIS002_0705710_Cutaneotrichosporon_cavernicola:0.0000010069,XP_060460259.1_uncharacterized_protein_CcaverHIS019_0705750_Cutaneotrichosporon_cavernicola:0.0000010069)100:0.1015101071,BEJ18246.1_hypothetical_protein_CspHIS471_0705230_Cutaneotrichosporon_sp._HIS471:0.1494512817)100:1.4477080300)86:0.2094785415,((KAI8808066.1_hypothetical_protein_BJ742DRAFT_757009_Cladochytrium_replicatum:0.4848867660,KAI8808553.1_hypothetical_protein_BJ742DRAFT_853351_Cladochytrium_replicatum:0.0909751094)100:1.1068369340,KAJ1559191.1_hypothetical_protein_HK405_011656_Cladochytrium_tenue:0.8889991729)82:0.1539384917)58:0.0941680192,(((EKD03957.1_hypothetical_protein_A1Q2_01727_Trichosporon_asahii_var._asahii_CBS_8904:0.0057646174,XP_014177264.1_hypothetical_protein_A1Q1_04982_Trichosporon_asahii_var._asahii_CBS_2479:0.0000029576)100:0.3312247939,(EKD04050.1_hypothetical_protein_A1Q2_01724_Trichosporon_asahii_var._asahii_CBS_8904:0.0096535892,XP_014177266.1_hypothetical_protein_A1Q1_04984_Trichosporon_asahii_var._asahii_CBS_2479:0.0104628999)100:0.7876517220)100:1.2661313030,(((((((((((EWY87637.1_hypothetical_protein_FOYG_09039_Fusarium_oxysporum_NRRL_32931:0.0000010069,((EXK33414.1_hypothetical_protein_FOMG_10693_Fusarium_oxysporum_f._sp._melonis_26406:0.0000014455,KAH7477719.1_hypothetical_protein_FOMA001_g9052_Fusarium_oxysporum_f._sp._matthiolae:0.0052113128)15:0.0000021029,KAJ4066648.1_hypothetical_protein_NW763_003687_Fusarium_oxysporum:0.0052151642)16:0.0000020333)13:0.0000010230,PCD32438.1_hypothetical_protein_AU210_008687_Fusarium_oxysporum_f._sp._radicis-cucumerinum:0.0052077678)32:0.0000205193,(XP_031052436.1_uncharacterized_protein_FOIG_16417_Fusarium_odoratissimum_NRRL_54006:0.0156629641,(KAK2674048.1_hypothetical_protein_RAB80_011591_Fusarium_oxysporum_f._sp._vasinfectum:0.0052118897,KAK2685472.1_hypothetical_protein_QWA68_015744_Fusarium_oxysporum:0.0000010069)97:0.0000022959)92:0.0052046767)90:0.0044926435,(EXA30466.1_hypothetical_protein_FOVG_18165_Fusarium_oxysporum_f._sp._pisi_HDV247:0.0000010069,(KAI3561740.1_hypothetical_protein_IWW34DRAFT_778907_Fusarium_oxysporum_f._sp._albedinis:0.0000010069,KAK2477225.1_hypothetical_protein_H9L39_09713_Fusarium_oxysporum_f._sp._albedinis:0.0000022463)100:0.0090946751)98:0.0000021435)91:0.0025595278,SCO86141.1_uncharacterized_protein_FRV6_10268_Fusarium_oxysporum:0.0200467651)96:0.0036247185,SPJ76703.1_uncharacterized_protein_FTOL_06213_Fusarium_torulosum:0.0156566553)42:0.0000022855,(KAG7414062.1_hypothetical_protein_Forpe1208_v006935_Fusarium_oxysporum_f._sp._rapae:0.0000010069,BDU14757.1_hypothetical_protein_g164_Fusarium_commune:0.0051976556)99:0.0051939905)95:0.0049044136,(KAH7232946.1_hypothetical_protein_BKA59DRAFT_517384_Fusarium_tricinctum:0.0103559248,CAJ0543949.1_Ff.00g040070.m01.CDS01_Fusarium_sp._VM40:0.0052303892)84:0.0212048843)83:0.0366969757,RGP81422.1_hypothetical_protein_FLONG3_567_Fusarium_longipes:0.0447209772)98:0.3477568053,(KAH4276632.1_hypothetical_protein_HBI04_111410_Parastagonospora_nodorum:0.0000025180,KAH5607816.1_hypothetical_protein_HBI45_088640_Parastagonospora_nodorum:0.0031594818)100:0.9290790154)100:0.4006975708,XP_018261937.1_hypothetical_protein_I303_04952_Kwoniella_dejecticola_CBS_10117:1.0135707185)98:0.2510494748)83:0.1360356542)96:0.2282451117)93:0.2105418429)83:0.1895699277,(((((((((((QBM89989.1_hypothetical_protein_METSCH_E02260_Metschnikowia_aff._pulcherrima:0.0000010069,KAF7999823.1_hypothetical_protein_HF325_005672_Metschnikowia_persimmonesis:0.0047617658)100:0.0424184855,KAJ8139732.1_hypothetical_protein_OY671_007066_Metschnikowia_pulcherrima:0.0327988974)100:0.7796326983,GEQ68794.1_hypothetical_protein_JCM33374_g2463_Metschnikowia_sp._JCM_33374:0.8729473264)100:0.2960539785,(GEQ68800.1_hypothetical_protein_JCM33374_g2469_Metschnikowia_sp._JCM_33374:0.5368903894,KAF7999824.1_hypothetical_protein_HF325_005673_Metschnikowia_persimmonesis:0.8031818667)100:0.3993878960)100:0.2424340787,((QBM89991.1_hypothetical_protein_METSCH_E02280_Metschnikowia_aff._pulcherrima:0.0221461351,(KAF7999821.1_hypothetical_protein_HF325_005670_Metschnikowia_persimmonesis:0.0236738421,KAJ8139916.1_hypothetical_protein_OY671_006886_Metschnikowia_pulcherrima:0.0296542258)100:0.0131756228)100:0.7402608350,GEQ68796.1_hypothetical_protein_JCM33374_g2465_Metschnikowia_sp._JCM_33374:0.4684642946)100:0.1515105248)99:0.0634989038,(GEQ68797.1_hypothetical_protein_JCM33374_g2466_Metschnikowia_sp._JCM_33374:0.3773134448,(KAF7999826.1_hypothetical_protein_HF325_005675_Metschnikowia_persimmonesis:0.0556453581,KAJ8139917.1_hypothetical_protein_OY671_006887_Metschnikowia_pulcherrima:0.0272728625)100:0.6058070417)100:0.2710666306)95:0.0901095270,(((QBM89992.1_hypothetical_protein_METSCH_E02290_Metschnikowia_aff._pulcherrima:0.0022206617,KAJ8139138.1_hypothetical_protein_OY671_007650_Metschnikowia_pulcherrima:0.0426764239)100:0.6138322457,GEQ68798.1_hypothetical_protein_JCM33374_g2467_Metschnikowia_sp._JCM_33374:0.2907211045)100:0.1096121045,GEQ68799.1_hypothetical_protein_JCM33374_g2468_Metschnikowia_sp._JCM_33374:0.3404450691)100:0.1831557930)95:0.0951766320,((((QBM89990.1_hypothetical_protein_METSCH_E02270_Metschnikowia_aff._pulcherrima:0.0037674849,KAJ8139915.1_hypothetical_protein_OY671_006885_Metschnikowia_pulcherrima:0.0000010069)89:0.0000010068,KAF7999827.1_hypothetical_protein_HF325_005676_Metschnikowia_persimmonesis:0.0058504340)100:0.2011521056,GEQ68795.1_hypothetical_protein_JCM33374_g2464_Metschnikowia_sp._JCM_33374:0.7617361799)93:0.0483359312,(((QBM89993.1_hypothetical_protein_METSCH_E02300_Metschnikowia_aff._pulcherrima:0.0110524209,KAF7999822.1_hypothetical_protein_HF325_005671_Metschnikowia_persimmonesis:0.0074414202)96:0.0204591011,KAJ8139912.1_hypothetical_protein_OY671_006890_Metschnikowia_pulcherrima:0.0063828929)99:0.1139480474,KAF8004061.1_hypothetical_protein_HF325_001509_Metschnikowia_persimmonesis:0.2329680430)100:0.1201400903)96:0.1112517716)95:0.2514725462,QEU58741.1_hypothetical_protein_KDRO_A07650_Kluyveromyces_lactis:0.6774293311)100:0.3427364410,XP_045932909.1_hypothetical_protein_SCDLUD_005323_Saccharomycodes_ludwigii:1.6135574394)25:0.0973336895,(((XP_036663347.1_uncharacterized_protein_CPAR2_102020_Candida_parapsilosis:0.2448392354,XP_051671061.1_uncharacterized_protein_CANMA_003323_Candida_margitis:0.1765118393)100:0.7466509707,CAH2353153.1_hypothetical_protein_CLIB1423_09S03972_Candida_railenensis:0.7619256826)68:0.1655601567,((KAG5420247.1_hypothetical_protein_I9W82_002127_Candida_metapsilosis:0.2854616066,XP_051674245.1_uncharacterized_protein_CANMA_000107_Candida_margitis:0.2391770374)100:0.1541527951,XP_051609527.1_uncharacterized_protein_KGF57_001968_Candida_theae:0.3293253198)100:0.4033630192)100:0.6423833149)100:0.5366090959)83:0.1245046325,((XP_461532.2_DEHA2F27456p_Debaryomyces_hansenii_CBS767:0.1278944453,XP_015464483.1_uncharacterized_protein_AC631_05858_Debaryomyces_fabryi:0.2011182771)100:0.2789589096,MDN6570107.1_MAG__hypothetical_protein_L0L22_03830_Staphylococcus_equorum:0.3609881738)100:0.9359515339)100:0.7490572800,((((((XP_001383827.2_predicted_protein_Scheffersomyces_stipitis_CBS_6054:0.0000028773,KAG2733495.1_hypothetical_protein_G9P44_003020_Scheffersomyces_stipitis:0.0082622188)100:0.6208649418,XP_020073790.1_hypothetical_protein_HYPBUDRAFT_154310_Hyphopichia_burtonii_NRRL_Y-1933:0.5859622550)100:0.1571845484,((CCE82202.1_Piso0_001915_Millerozyma_farinosa_CBS_7064:0.1006504427,CCE88410.1_Piso0_001915_Millerozyma_farinosa_CBS_7064:0.0000029787)100:0.7424669234,CAH2355503.1_hypothetical_protein_CLIB1423_27S01068_Candida_railenensis:1.0850747383)100:0.1701149484)100:0.1868872358,RLV87741.1_hypothetical_protein_JA9_002619_Meyerozyma_sp._JA9:1.1140736119)100:0.3609774187,CCE83192.1_Piso0_003764_Millerozyma_farinosa_CBS_7064:1.7609630969)98:0.2791069265,((XP_036668240.1_uncharacterized_protein_CPAR2_700840_Candida_parapsilosis:0.0000010069,KAI5901210.1_hypothetical_protein_K4G60_g336_Candida_parapsilosis:0.0000010069)63:0.0000010068,CAD1812606.1_unnamed_protein_product_Candida_parapsilosis:0.0000010069)100:1.4842909390)98:0.2630579904)86:0.1144852482,(KND99538.2_hypothetical_protein_QG37_03688_Candida_auris:0.0137079959,PSK78259.1_hypothetical_protein_CJJ07_001926_Candida_auris:0.0000020804)100:1.6463343240)91:0.1069554197,((ODV94819.1_hypothetical_protein_PACTADRAFT_34573_Pachysolen_tannophilus_NRRL_Y-2460:1.2561643174,ODV97427.1_hypothetical_protein_PACTADRAFT_1994_Pachysolen_tannophilus_NRRL_Y-2460:1.0478282301)100:0.1716007768,ODV97391.1_hypothetical_protein_PACTADRAFT_15859_Pachysolen_tannophilus_NRRL_Y-2460:1.3644421629)100:0.4525011473)69:0.0702454323,(((XP_001384150.2_predicted_protein_Scheffersomyces_stipitis_CBS_6054:0.0000026246,KAG2733040.1_hypothetical_protein_G9P44_004030_Scheffersomyces_stipitis:0.0032487383)100:0.9626002711,((CCE78608.1_Piso0_000632_Millerozyma_farinosa_CBS_7064:0.0330869426,CCE78020.1_Piso0_000632_Millerozyma_farinosa_CBS_7064:0.1359689722)100:0.6455052441,(XP_020078291.1_hypothetical_protein_HYPBUDRAFT_147724_Hyphopichia_burtonii_NRRL_Y-1933:0.5703237871,XP_001484593.1_predicted_protein_Meyerozyma_guilliermondii_ATCC_6260:0.8444350161)100:0.2307798552)100:0.2529305921)100:0.4792996030,((XP_001386746.2_predicted_protein_Scheffersomyces_stipitis_CBS_6054:0.8399437029,CCE84040.1_Piso0_004642_Millerozyma_farinosa_CBS_7064:0.7177350787)100:0.1944397180,CAH2354666.1_hypothetical_protein_CLIB1423_18S00936_Candida_railenensis:1.7452771283)100:0.6372486592)79:0.1496238171);
